# Supplementary material for: Di-μ-chlorido-bis­(chlorido­{N′-[phen­yl(pyridin-2-yl-κN)methyl­idene]pyridine-2-carbohydrazide-κ2 N′,O}cadmium)
Source: Acta Crystallogr Sect E Struct Rep Online. 2014 May 17;70(Pt 6):m213–4. doi: 10.1107/S1600536814010630 (PMC4051065; doi:10.1107/S1600536814010630)
Supplement: Supplementary file 1 [file e-70-0m213-sup1.cif]

##############################################################################
#                                                                            #
# This CIF contains the data in a paper accepted for publication in          #
# Acta Crystallographica Section E. It conforms to the requirements of       #
# Notes for Authors for Acta Crystallographica Section E, and has been       #
# peer reviewed under the auspices of the IUCr Commission on Journals.       #
#                                                                            #
# Full details of the Crystallographic Information File format               #
# are given in the paper "The Crystallographic Information File (CIF):       #
# a New Standard Archive File for Crystallography" by S. R. Hall, F. H.      #
# Allen and I. D. Brown [Acta Cryst. (1991), A47, 655-685].                  #
#                                                                            #
# The current version of the core CIF dictionary is obtainable from          #
# ftp://ftp.iucr.org/pub/cif_core.dic.                                       #
#                                                                            #
# Software is freely available for graphical display of the structure(s)     #
# in this CIF. For information consult the CIF software page                 #
# http://www.iucr.org/resources/cif/software.                                #
#                                                                            #
# This file may be used for bona fide research purposes within the           #
# scientific community so long as proper attribution is given to the journal # 
# article from which it was obtained.                                        #
#                                                                            #
##############################################################################
data_global
_audit_creation_method     'PLATON <TABLE ACC> option'
_journal_date_recd_electronic     2014-05-05
_journal_date_accepted     2014-05-09
_journal_name_full     'Acta Crystallographica, Section E'
_journal_year     2014
_journal_volume     70
_journal_issue      6
_journal_page_first     m213
_journal_page_last     m214
_journal_paper_category     QM
_journal_paper_doi     10.1107/S1600536814010630
_journal_coeditor_code     RZ5124
_publ_contact_author_name     'Dr. Mehmet Akkurt'
_publ_contact_author_address
;
Department of Physics
Faculty of Sciences
Erciyes University
38039 Kayseri
Turkey
;
_publ_contact_author_email     akkurt@erciyes.edu.tr
_publ_contact_author_fax     '+90-352-4374933'
_publ_contact_author_phone     '+90-352-2076666 ext. 33106'
_publ_section_title
;\
Di-\m-chlorido-bis(chlorido{<i>N</i>'-[phenyl(pyridin-2-yl-\k<i>N</i>)\
methylidene]pyridine-2-carbohydrazide-\k^2^<i>N</i>',<i>O</i>}cadmium)
;
loop_
    _publ_author_name
    _publ_author_address
    'Mehmet Akkurt'
;
Department of Physics,
Faculty of Sciences,
Erciyes University,
38039 Kayseri,
Turkey
;
    'Ali Akbar Khandar'
;
Department of Inorganic Chemistry,
Faculty of Chemistry,
University of Tabriz,
Tabriz,
Iran
;
    'Muhammad Nawaz Tahir'
;
Department of Physics,
University of Sargodha,
Sargodha,
Pakistan
;
    'Farhad Akbari Afkhami'
;
Department of Inorganic Chemistry,
Faculty of Chemistry,
University of Tabriz,
Tabriz,
Iran
;
    'Seyed Abolfazl Hosseini Yazdi'
;
Department of Inorganic Chemistry,
Faculty of Chemistry,
University of Tabriz,
Tabriz,
Iran
;
data_I
_database_code_depnum_ccdc_archive     'CCDC 1001915'
_chemical_name_systematic
;\
Di-\m-chlorido-bis(chlorido{<i>N</i>'-[phenyl(pyridin-2-yl-\k<i>N</i>)\
methylidene]pyridine-2-carbohydrazide-\k^2^<i>N</i>',<i>O</i>}cadmium)
;
_chemical_name_common     ?
_chemical_formula_moiety     'C36 H28 Cd2 Cl4 N8 O2'
_chemical_formula_sum     'C36 H28 Cd2 Cl4 N8 O2'
_chemical_formula_structural     ?
_chemical_formula_iupac     '[Cd2 Cl4 (C18 H14 N4 O)2]'
_chemical_formula_weight     971.28
_chemical_melting_point     ?
_symmetry_cell_setting     monoclinic
_symmetry_space_group_name_H-M     'P 21/n'
_symmetry_space_group_name_Hall     '-P 2yn'
loop_
    _symmetry_equiv_pos_site_id
    _symmetry_equiv_pos_as_xyz
    1 x,y,z
    2 1/2-x,1/2+y,1/2-z
    3 -x,-y,-z
    4 1/2+x,1/2-y,1/2+z
_cell_length_a     15.3215(4)
_cell_length_b     14.4905(4)
_cell_length_c     17.5457(5)
_cell_angle_alpha     90
_cell_angle_beta     104.6670(10)
_cell_angle_gamma     90
_cell_volume     3768.49(18)
_cell_formula_units_Z     4
_cell_measurement_reflns_used     310
_cell_measurement_theta_min     3.5
_cell_measurement_theta_max     18.2
_cell_measurement_temperature     296(2)
_cell_special_details
;
;
_exptl_crystal_description     prism
_exptl_crystal_colour     orange
_exptl_crystal_size_max     0.23
_exptl_crystal_size_mid     0.20
_exptl_crystal_size_min     0.18
_exptl_crystal_size_rad     ?
_exptl_crystal_density_diffrn     1.712
_exptl_crystal_density_meas     ?
_exptl_crystal_density_method     'Not Measured'
_exptl_crystal_F_000     1920
_exptl_absorpt_coefficient_mu     1.457
_exptl_absorpt_correction_type     multi-scan
_exptl_absorpt_process_details     '(SADABS; Bruker, 2005)'
_exptl_absorpt_correction_T_min     0.722
_exptl_absorpt_correction_T_max     0.769
_exptl_special_details
;
;
_diffrn_ambient_temperature     296(2)
_diffrn_radiation_type     MoK\a
_diffrn_radiation_wavelength     0.71073
_diffrn_radiation_source     'fine-focus sealed tube'
_diffrn_radiation_monochromator     graphite
_diffrn_measurement_device_type     'Bruker Kappa APEXII CCD'
_diffrn_measurement_method     \w
_diffrn_detector_area_resol_mean     ?
_diffrn_reflns_number     36565
_diffrn_reflns_av_R_equivalents     0.0657
_diffrn_reflns_av_sigmaI/netI     0.0734
_diffrn_reflns_theta_min     1.85
_diffrn_reflns_theta_max     28.37
_diffrn_reflns_theta_full     28.37
_diffrn_measured_fraction_theta_max     0.993
_diffrn_measured_fraction_theta_full     0.993
_diffrn_reflns_limit_h_min     -20
_diffrn_reflns_limit_h_max     17
_diffrn_reflns_limit_k_min     -19
_diffrn_reflns_limit_k_max     19
_diffrn_reflns_limit_l_min     -23
_diffrn_reflns_limit_l_max     23
_diffrn_reflns_reduction_process
;
;
_refine_special_details
;
Refinement on <i>F</i>^2^ for ALL reflections except those flagged by the user
for potential systematic errors. Weighted <i>R</i>-factors <i>wR</i> and all
goodnesses of fit <i>S</i> are based on <i>F</i>^2^, conventional
<i>R</i>-factors <i>R</i> are based on <i>F</i>, with <i>F</i> set to zero for
negative <i>F</i>^2^. The observed criterion of <i>F</i>^2^ > \s(<i>F</i>^2^)
is used only for calculating -<i>R</i>-factor-obs <i>etc</i>. and is not
relevant to the choice of reflections for refinement. <i>R</i>-factors based
on <i>F</i>^2^ are statistically about twice as large as those based on
<i>F</i>, and <i>R</i>-factors based on ALL data will be even larger.
;
_reflns_number_total     9369
_reflns_number_gt     5625
_reflns_threshold_expression     I>2\s(I)
_refine_ls_structure_factor_coef     Fsqd
_refine_ls_matrix_type     full
_refine_ls_R_factor_all     0.0951
_refine_ls_R_factor_gt     0.0438
_refine_ls_wR_factor_gt     0.0690
_refine_ls_wR_factor_ref     0.0826
_refine_ls_goodness_of_fit_ref     0.981
_refine_ls_restrained_S_all     0.981
_refine_ls_number_reflns     9369
_refine_ls_number_parameters     469
_refine_ls_number_restraints     0
_refine_ls_number_constraints     ?
_refine_ls_hydrogen_treatment     constr
_refine_ls_weighting_scheme     calc
_refine_ls_weighting_details
         'calc w=1/[\s^2^(Fo^2^)+(0.0251P)^2^]         where P=(Fo^2^+2Fc^2^)/3'
_atom_sites_solution_hydrogens     geom
_atom_sites_solution_primary     direct
_atom_sites_solution_secondary     difmap
_refine_ls_shift/su_max     0.002
_refine_ls_shift/su_mean     0.000
_refine_diff_density_max     0.470
_refine_diff_density_min     -0.426
_refine_ls_extinction_method     none
_refine_ls_abs_structure_details     ?
_refine_ls_abs_structure_Flack     .
loop_
    _atom_type_symbol
    _atom_type_description
    _atom_type_scat_dispersion_real
    _atom_type_scat_dispersion_imag
    _atom_type_scat_source
    C C 0.0033 0.0016 ' International Tables Vol C Tables 4.2.6.8 and 6.1.1.4'
    H H 0.0000 0.0000 ' International Tables Vol C Tables 4.2.6.8 and 6.1.1.4'
    Cd Cd -0.8075 1.2024
                        ' International Tables Vol C Tables 4.2.6.8 and 6.1.1.4'
    Cl Cl 0.1484 0.1585 ' International Tables Vol C Tables 4.2.6.8 and 6.1.1.4'
    N N 0.0061 0.0033 ' International Tables Vol C Tables 4.2.6.8 and 6.1.1.4'
    O O 0.0106 0.0060 ' International Tables Vol C Tables 4.2.6.8 and 6.1.1.4'
_computing_data_collection     'APEX2 (Bruker, 2009)'
_computing_cell_refinement     'SAINT (Bruker, 2009)'
_computing_data_reduction     'SAINT (Bruker, 2009)'
_computing_structure_solution     'SHELXS97 (Sheldrick, 2008)'
_computing_structure_refinement     'SHELXL97 (Sheldrick, 2008)'
_computing_molecular_graphics
                  'ORTEP-3 for Windows (Farrugia, 2012) and PLATON (Spek, 2009)'
_computing_publication_material
                                'WinGX (Farrugia, 2012) and PLATON (Spek, 2009)'
loop_
    _atom_site_type_symbol
    _atom_site_label
    _atom_site_fract_x
    _atom_site_fract_y
    _atom_site_fract_z
    _atom_site_U_iso_or_equiv
    _atom_site_thermal_displace_type
    _atom_site_calc_flag
    _atom_site_refinement_flags
    _atom_site_occupancy
    _atom_site_disorder_assembly
    _atom_site_disorder_group
    Cd Cd1 0.21922(2) 0.30193(2) 0.59332(2) 0.04250(10)
                                                      Uani d . 1.000 . .
    Cd Cd2 0.21468(2) 0.45128(2) 0.41438(2) 0.04180(10)
                                                      Uani d . 1.000 . .
    Cl Cl1 0.23181(8) 0.27779(7) 0.44471(6) 0.0563(4) Uani d . 1.000 . .
    Cl Cl2 0.15115(7) 0.45550(7) 0.53781(6) 0.0542(4) Uani d . 1.000 . .
    Cl Cl3 0.20787(7) 0.13663(7) 0.62103(6) 0.0505(4) Uani d . 1.000 . .
    Cl Cl4 0.24456(7) 0.61788(7) 0.40603(7) 0.0599(4) Uani d . 1.000 . .
    O O1 0.09558(16) 0.32324(19) 0.66423(15) 0.0490(10) Uani d . 1.000 . .
    O O2 0.38776(16) 0.43618(19) 0.42115(15) 0.0518(10) Uani d . 1.000 . .
    N N1 0.3800(2) 0.3236(2) 0.63954(18) 0.0444(11) Uani d . 1.000 . .
    N N2 0.2716(2) 0.3262(2) 0.73505(17) 0.0411(11) Uani d . 1.000 . .
    N N3 0.20746(19) 0.3262(2) 0.77667(17) 0.0445(11) Uani d . 1.000 . .
    N N4 0.0893(2) 0.3191(2) 0.8634(2) 0.0569(14) Uani d . 1.000 . .
    N N5 0.0819(2) 0.4427(2) 0.30909(18) 0.0416(11) Uani d . 1.000 . .
    N N6 0.2485(2) 0.4326(2) 0.29130(17) 0.0393(11) Uani d . 1.000 . .
    N N7 0.3364(2) 0.4316(2) 0.28770(18) 0.0474(13) Uani d . 1.000 . .
    N N8 0.4953(2) 0.4259(2) 0.26459(18) 0.0482(12) Uani d . 1.000 . .
    C C1 0.4346(3) 0.3258(3) 0.5914(3) 0.0551(17) Uani d . 1.000 . .
    C C2 0.5277(3) 0.3262(3) 0.6176(3) 0.0616(17) Uani d . 1.000 . .
    C C3 0.5663(3) 0.3206(3) 0.6964(3) 0.0613(18) Uani d . 1.000 . .
    C C4 0.5109(3) 0.3168(3) 0.7475(2) 0.0544(16) Uani d . 1.000 . .
    C C5 0.4181(2) 0.3203(3) 0.7178(2) 0.0428(14) Uani d . 1.000 . .
    C C6 0.3553(2) 0.3207(2) 0.7699(2) 0.0387(12) Uani d . 1.000 . .
    C C7 0.3922(2) 0.3131(3) 0.8569(2) 0.0414(14) Uani d . 1.000 . .
    C C8 0.4468(3) 0.3800(3) 0.8997(2) 0.0660(19) Uani d . 1.000 . .
    C C9 0.4863(3) 0.3687(4) 0.9794(3) 0.080(2) Uani d . 1.000 . .
    C C10 0.4692(3) 0.2909(4) 1.0169(3) 0.074(2) Uani d . 1.000 . .
    C C11 0.4167(3) 0.2230(3) 0.9757(3) 0.0662(17) Uani d . 1.000 . .
    C C12 0.3767(3) 0.2335(3) 0.8955(2) 0.0543(17) Uani d . 1.000 . .
    C C13 0.1197(2) 0.3233(3) 0.7360(2) 0.0397(12) Uani d . 1.000 . .
    C C14 0.0537(3) 0.3196(3) 0.7857(2) 0.0431(14) Uani d . 1.000 . .
    C C15 -0.0371(3) 0.3151(3) 0.7504(3) 0.0533(17) Uani d . 1.000 . .
    C C16 -0.0959(3) 0.3084(3) 0.7988(3) 0.0675(19) Uani d . 1.000 . .
    C C17 -0.0605(4) 0.3073(3) 0.8781(3) 0.079(2) Uani d . 1.000 . .
    C C18 0.0301(4) 0.3131(3) 0.9079(3) 0.075(2) Uani d . 1.000 . .
    C C19 -0.0018(3) 0.4465(3) 0.3178(3) 0.0534(17) Uani d . 1.000 . .
    C C20 -0.0766(3) 0.4436(3) 0.2548(3) 0.0621(18) Uani d . 1.000 . .
    C C21 -0.0667(3) 0.4379(3) 0.1802(3) 0.0638(17) Uani d . 1.000 . .
    C C22 0.0197(3) 0.4354(3) 0.1698(2) 0.0513(17) Uani d . 1.000 . .
    C C23 0.0922(2) 0.4377(2) 0.2349(2) 0.0381(12) Uani d . 1.000 . .
    C C24 0.1858(2) 0.4351(2) 0.2271(2) 0.0375(12) Uani d . 1.000 . .
    C C25 0.2074(2) 0.4374(3) 0.1484(2) 0.0399(14) Uani d . 1.000 . .
    C C26 0.2287(3) 0.5202(3) 0.1180(3) 0.0651(19) Uani d . 1.000 . .
    C C27 0.2538(4) 0.5219(3) 0.0479(3) 0.081(2) Uani d . 1.000 . .
    C C28 0.2607(3) 0.4422(3) 0.0094(3) 0.071(2) Uani d . 1.000 . .
    C C29 0.2422(3) 0.3600(3) 0.0393(3) 0.0686(19) Uani d . 1.000 . .
    C C30 0.2160(3) 0.3567(3) 0.1094(2) 0.0570(17) Uani d . 1.000 . .
    C C31 0.4021(2) 0.4331(2) 0.3562(2) 0.0403(12) Uani d . 1.000 . .
    C C32 0.4946(2) 0.4288(2) 0.3411(2) 0.0405(12) Uani d . 1.000 . .
    C C33 0.5696(3) 0.4262(3) 0.4027(2) 0.0503(17) Uani d . 1.000 . .
    C C34 0.6528(3) 0.4181(3) 0.3849(3) 0.0640(19) Uani d . 1.000 . .
    C C35 0.6549(3) 0.4157(3) 0.3071(3) 0.0621(19) Uani d . 1.000 . .
    C C36 0.5760(3) 0.4195(3) 0.2494(3) 0.0567(17) Uani d . 1.000 . .
    H H1 0.40890 0.32720 0.53740 0.0660 Uiso c R 1.000 . .
    H H2 0.56330 0.33020 0.58200 0.0740 Uiso c R 1.000 . .
    H H3 0.62870 0.31940 0.71550 0.0740 Uiso c R 1.000 . .
    H H3A 0.22240 0.32810 0.82730 0.0530 Uiso c R 1.000 . .
    H H4 0.53580 0.31200 0.80150 0.0650 Uiso c R 1.000 . .
    H H7 0.35000 0.43000 0.24300 0.0570 Uiso c R 1.000 . .
    H H8 0.45750 0.43390 0.87470 0.0790 Uiso c R 1.000 . .
    H H9 0.52440 0.41400 1.00720 0.0960 Uiso c R 1.000 . .
    H H10 0.49350 0.28440 1.07090 0.0890 Uiso c R 1.000 . .
    H H11 0.40730 0.16900 1.00120 0.0790 Uiso c R 1.000 . .
    H H12 0.33970 0.18730 0.86800 0.0650 Uiso c R 1.000 . .
    H H15 -0.05860 0.31640 0.69590 0.0640 Uiso c R 1.000 . .
    H H16 -0.15790 0.30490 0.77750 0.0810 Uiso c R 1.000 . .
    H H17 -0.09840 0.30250 0.91180 0.0950 Uiso c R 1.000 . .
    H H18 0.05250 0.31300 0.96240 0.0900 Uiso c R 1.000 . .
    H H19 -0.01010 0.45130 0.36830 0.0640 Uiso c R 1.000 . .
    H H20 -0.13400 0.44560 0.26330 0.0750 Uiso c R 1.000 . .
    H H21 -0.11680 0.43570 0.13720 0.0760 Uiso c R 1.000 . .
    H H22 0.02880 0.43220 0.11950 0.0620 Uiso c R 1.000 . .
    H H26 0.22610 0.57490 0.14510 0.0780 Uiso c R 1.000 . .
    H H27 0.26600 0.57800 0.02690 0.0980 Uiso c R 1.000 . .
    H H28 0.27820 0.44370 -0.03770 0.0860 Uiso c R 1.000 . .
    H H29 0.24710 0.30560 0.01260 0.0830 Uiso c R 1.000 . .
    H H30 0.20430 0.30020 0.13000 0.0680 Uiso c R 1.000 . .
    H H33 0.56520 0.42970 0.45450 0.0610 Uiso c R 1.000 . .
    H H34 0.70580 0.41440 0.42490 0.0770 Uiso c R 1.000 . .
    H H35 0.70980 0.41160 0.29370 0.0740 Uiso c R 1.000 . .
    H H36 0.57880 0.41760 0.19710 0.0680 Uiso c R 1.000 . .
loop_
    _atom_site_aniso_label
    _atom_site_aniso_U_11
    _atom_site_aniso_U_22
    _atom_site_aniso_U_33
    _atom_site_aniso_U_12
    _atom_site_aniso_U_13
    _atom_site_aniso_U_23
    Cd1 0.0405(2) 0.0555(2) 0.0326(2) 0.00140(10)
                                                0.01110(10)
                                                          0.00280(10)
    Cd2 0.0438(2) 0.0499(2) 0.0342(2) -0.00060(10)
                                                 0.01470(10)
                                                           0.00420(10)
    Cl1 0.0807(8) 0.0498(7) 0.0450(6) 0.0084(5) 0.0281(6) 0.0044(5)
    Cl2 0.0621(7) 0.0590(7) 0.0498(6) 0.0107(5) 0.0298(5) 0.0078(5)
    Cl3 0.0498(6) 0.0571(7) 0.0486(6) 0.0046(5) 0.0201(5) 0.0068(5)
    Cl4 0.0628(7) 0.0495(7) 0.0708(8) -0.0062(5) 0.0234(6) 0.0015(6)
    O1 0.0378(15) 0.074(2) 0.0358(16) 0.0041(14) 0.0105(13) -0.0022(14)
    O2 0.0431(16) 0.079(2) 0.0346(16) 0.0045(14) 0.0123(13) 0.0039(14)
    N1 0.0399(19) 0.054(2) 0.043(2) 0.0016(16) 0.0176(17) 0.0056(16)
    N2 0.0347(18) 0.060(2) 0.0305(17) -0.0030(15) 0.0120(15) -0.0048(15)
    N3 0.0341(18) 0.071(2) 0.0291(17) -0.0005(16) 0.0094(15) -0.0035(16)
    N4 0.054(2) 0.076(3) 0.046(2) 0.0109(19) 0.0227(19) 0.0145(19)
    N5 0.0349(18) 0.046(2) 0.046(2) -0.0049(15) 0.0144(16) 0.0038(15)
    N6 0.0342(18) 0.050(2) 0.0356(18) 0.0038(15) 0.0121(15) 0.0008(15)
    N7 0.0330(18) 0.074(3) 0.039(2) 0.0101(17) 0.0161(16) 0.0026(17)
    N8 0.045(2) 0.063(2) 0.042(2) 0.0088(17) 0.0210(17) 0.0026(17)
    C1 0.052(3) 0.067(3) 0.052(3) 0.005(2) 0.024(2) 0.011(2)
    C2 0.052(3) 0.075(3) 0.067(3) 0.004(2) 0.032(3) 0.008(3)
    C3 0.031(2) 0.073(3) 0.083(4) -0.005(2) 0.020(3) 0.002(3)
    C4 0.041(2) 0.067(3) 0.052(3) -0.003(2) 0.006(2) -0.006(2)
    C5 0.036(2) 0.050(3) 0.043(2) 0.0003(18) 0.0111(19) -0.0006(19)
    C6 0.034(2) 0.046(2) 0.034(2) -0.0006(18) 0.0050(18) -0.0017(17)
    C7 0.035(2) 0.047(3) 0.039(2) 0.0000(18) 0.0035(18) -0.0024(19)
    C8 0.085(4) 0.050(3) 0.050(3) -0.012(2) -0.007(3) 0.001(2)
    C9 0.096(4) 0.084(4) 0.045(3) -0.014(3) -0.009(3) -0.005(3)
    C10 0.076(4) 0.097(4) 0.041(3) 0.006(3) -0.002(3) 0.008(3)
    C11 0.073(3) 0.069(3) 0.058(3) 0.011(3) 0.019(3) 0.024(3)
    C12 0.052(3) 0.062(3) 0.049(3) -0.006(2) 0.013(2) -0.004(2)
    C13 0.036(2) 0.045(2) 0.040(2) -0.0004(18) 0.013(2) -0.0019(18)
    C14 0.043(2) 0.043(2) 0.049(3) 0.0041(19) 0.022(2) 0.0009(19)
    C15 0.045(3) 0.058(3) 0.060(3) 0.004(2) 0.019(2) -0.006(2)
    C16 0.046(3) 0.073(3) 0.093(4) 0.004(2) 0.035(3) 0.005(3)
    C17 0.078(4) 0.085(4) 0.095(4) 0.020(3) 0.059(4) 0.027(3)
    C18 0.085(4) 0.097(4) 0.056(3) 0.020(3) 0.042(3) 0.019(3)
    C19 0.041(3) 0.063(3) 0.061(3) -0.006(2) 0.022(2) 0.010(2)
    C20 0.034(2) 0.069(3) 0.085(4) -0.005(2) 0.018(3) 0.015(3)
    C21 0.041(3) 0.075(3) 0.068(3) -0.012(2) 0.000(2) 0.007(3)
    C22 0.044(3) 0.061(3) 0.046(3) -0.005(2) 0.006(2) 0.000(2)
    C23 0.038(2) 0.035(2) 0.042(2) -0.0034(17) 0.0114(19) 0.0005(18)
    C24 0.040(2) 0.037(2) 0.035(2) 0.0057(17) 0.0087(19) 0.0013(17)
    C25 0.040(2) 0.046(3) 0.034(2) 0.0056(18) 0.0102(18) 0.0000(18)
    C26 0.101(4) 0.045(3) 0.059(3) 0.010(2) 0.038(3) 0.000(2)
    C27 0.138(5) 0.058(3) 0.064(3) 0.006(3) 0.055(3) 0.015(3)
    C28 0.101(4) 0.077(4) 0.049(3) 0.001(3) 0.043(3) -0.003(3)
    C29 0.108(4) 0.055(3) 0.053(3) 0.006(3) 0.039(3) -0.012(2)
    C30 0.081(3) 0.044(3) 0.051(3) -0.001(2) 0.026(2) 0.001(2)
    C31 0.034(2) 0.043(2) 0.044(2) 0.0101(17) 0.010(2) 0.0051(19)
    C32 0.035(2) 0.041(2) 0.047(2) 0.0006(17) 0.013(2) 0.0002(18)
    C33 0.042(3) 0.060(3) 0.049(3) -0.003(2) 0.012(2) -0.005(2)
    C34 0.037(3) 0.081(4) 0.070(3) -0.004(2) 0.006(2) -0.005(3)
    C35 0.043(3) 0.070(3) 0.080(4) 0.005(2) 0.028(3) 0.006(3)
    C36 0.053(3) 0.070(3) 0.056(3) 0.010(2) 0.030(2) 0.011(2)
_geom_special_details
;
Bond distances, angles <i>etc</i>. have been calculated using the rounded
fractional coordinates. All su's are estimated from the variances of the
(full) variance-covariance matrix. The cell e.s.d.'s are taken into account in
the estimation of distances, angles and torsion angles
;
loop_
    _geom_bond_atom_site_label_1
    _geom_bond_atom_site_label_2
    _geom_bond_site_symmetry_1
    _geom_bond_site_symmetry_2
    _geom_bond_distance
    _geom_bond_publ_flag
    Cd1 Cl1 . . 2.6857(11) no
    Cd1 Cl2 . . 2.5444(11) no
    Cd1 Cl3 . . 2.4590(11) no
    Cd1 O1 . . 2.535(3) no
    Cd1 N1 . . 2.411(3) no
    Cd1 N2 . . 2.437(3) no
    Cd2 Cl1 . . 2.5693(11) no
    Cd2 Cl2 . . 2.5902(11) no
    Cd2 Cl4 . . 2.4684(11) no
    Cd2 O2 . . 2.633(3) no
    Cd2 N5 . . 2.380(3) no
    Cd2 N6 . . 2.360(3) no
    O1 C13 . . 1.219(4) no
    O2 C31 . . 1.215(4) no
    N1 C1 . . 1.331(6) no
    N1 C5 . . 1.350(5) no
    N2 N3 . . 1.365(4) no
    N2 C6 . . 1.276(4) no
    N3 C13 . . 1.354(4) no
    N4 C14 . . 1.334(5) no
    N4 C18 . . 1.341(7) no
    N5 C19 . . 1.331(6) no
    N5 C23 . . 1.352(5) no
    N6 N7 . . 1.364(4) no
    N6 C24 . . 1.283(4) no
    N7 C31 . . 1.359(5) no
    N8 C32 . . 1.346(5) no
    N8 C36 . . 1.332(6) no
    N3 H3A . . 0.8600 no
    N7 H7 . . 0.8600 no
    C1 C2 . . 1.384(7) no
    C2 C3 . . 1.362(7) no
    C3 C4 . . 1.383(6) no
    C4 C5 . . 1.386(6) no
    C5 C6 . . 1.486(5) no
    C6 C7 . . 1.492(5) no
    C7 C12 . . 1.388(6) no
    C7 C8 . . 1.373(6) no
    C8 C9 . . 1.386(6) no
    C9 C10 . . 1.364(8) no
    C10 C11 . . 1.358(7) no
    C11 C12 . . 1.394(6) no
    C13 C14 . . 1.494(5) no
    C14 C15 . . 1.374(7) no
    C15 C16 . . 1.389(7) no
    C16 C17 . . 1.360(7) no
    C17 C18 . . 1.356(9) no
    C19 C20 . . 1.377(7) no
    C20 C21 . . 1.358(7) no
    C21 C22 . . 1.382(7) no
    C22 C23 . . 1.377(5) no
    C23 C24 . . 1.475(5) no
    C24 C25 . . 1.500(5) no
    C25 C26 . . 1.385(6) no
    C25 C30 . . 1.378(6) no
    C26 C27 . . 1.379(7) no
    C27 C28 . . 1.356(6) no
    C28 C29 . . 1.360(6) no
    C29 C30 . . 1.388(6) no
    C31 C32 . . 1.508(5) no
    C32 C33 . . 1.364(5) no
    C33 C34 . . 1.392(7) no
    C34 C35 . . 1.374(7) no
    C35 C36 . . 1.367(7) no
    C1 H1 . . 0.9300 no
    C2 H2 . . 0.9300 no
    C3 H3 . . 0.9300 no
    C4 H4 . . 0.9300 no
    C8 H8 . . 0.9300 no
    C9 H9 . . 0.9300 no
    C10 H10 . . 0.9300 no
    C11 H11 . . 0.9300 no
    C12 H12 . . 0.9300 no
    C15 H15 . . 0.9300 no
    C16 H16 . . 0.9300 no
    C17 H17 . . 0.9300 no
    C18 H18 . . 0.9300 no
    C19 H19 . . 0.9300 no
    C20 H20 . . 0.9300 no
    C21 H21 . . 0.9300 no
    C22 H22 . . 0.9300 no
    C26 H26 . . 0.9300 no
    C27 H27 . . 0.9300 no
    C28 H28 . . 0.9300 no
    C29 H29 . . 0.9300 no
    C30 H30 . . 0.9300 no
    C33 H33 . . 0.9300 no
    C34 H34 . . 0.9300 no
    C35 H35 . . 0.9300 no
    C36 H36 . . 0.9300 no
loop_
    _geom_angle_atom_site_label_1
    _geom_angle_atom_site_label_2
    _geom_angle_atom_site_label_3
    _geom_angle_site_symmetry_1
    _geom_angle_site_symmetry_2
    _geom_angle_site_symmetry_3
    _geom_angle
    _geom_angle_publ_flag
    Cl1 Cd1 Cl2 . . . 82.27(3) no
    Cl1 Cd1 Cl3 . . . 95.23(3) no
    Cl1 Cd1 O1 . . . 137.62(6) no
    Cl1 Cd1 N1 . . . 91.44(8) no
    Cl1 Cd1 N2 . . . 157.41(8) no
    Cl2 Cd1 Cl3 . . . 152.25(4) no
    Cl2 Cd1 O1 . . . 78.26(7) no
    Cl2 Cd1 N1 . . . 107.44(7) no
    Cl2 Cd1 N2 . . . 105.16(7) no
    Cl3 Cd1 O1 . . . 85.56(7) no
    Cl3 Cd1 N1 . . . 100.24(7) no
    Cl3 Cd1 N2 . . . 87.73(7) no
    O1 Cd1 N1 . . . 130.24(9) no
    O1 Cd1 N2 . . . 64.89(9) no
    N1 Cd1 N2 . . . 66.02(10) no
    Cl1 Cd2 Cl2 . . . 83.70(3) no
    Cl1 Cd2 Cl4 . . . 163.43(4) no
    Cl1 Cd2 O2 . . . 81.98(7) no
    Cl1 Cd2 N5 . . . 97.59(7) no
    Cl1 Cd2 N6 . . . 92.45(7) no
    Cl2 Cd2 Cl4 . . . 98.11(4) no
    Cl2 Cd2 O2 . . . 123.47(6) no
    Cl2 Cd2 N5 . . . 102.82(8) no
    Cl2 Cd2 N6 . . . 169.63(8) no
    Cl4 Cd2 O2 . . . 83.35(7) no
    Cl4 Cd2 N5 . . . 98.05(8) no
    Cl4 Cd2 N6 . . . 88.33(8) no
    O2 Cd2 N5 . . . 133.15(9) no
    O2 Cd2 N6 . . . 65.16(9) no
    N5 Cd2 N6 . . . 68.06(11) no
    Cd1 Cl1 Cd2 . . . 92.58(3) no
    Cd1 Cl2 Cd2 . . . 95.45(4) no
    Cd1 O1 C13 . . . 116.0(2) no
    Cd2 O2 C31 . . . 112.3(2) no
    Cd1 N1 C1 . . . 122.9(3) no
    Cd1 N1 C5 . . . 118.6(2) no
    C1 N1 C5 . . . 117.8(3) no
    Cd1 N2 N3 . . . 116.8(2) no
    Cd1 N2 C6 . . . 120.8(2) no
    N3 N2 C6 . . . 121.1(3) no
    N2 N3 C13 . . . 118.1(3) no
    C14 N4 C18 . . . 115.7(4) no
    Cd2 N5 C19 . . . 124.6(3) no
    Cd2 N5 C23 . . . 117.7(2) no
    C19 N5 C23 . . . 117.6(3) no
    Cd2 N6 N7 . . . 119.4(2) no
    Cd2 N6 C24 . . . 120.7(2) no
    N7 N6 C24 . . . 119.2(3) no
    N6 N7 C31 . . . 118.6(3) no
    C32 N8 C36 . . . 116.4(3) no
    N2 N3 H3A . . . 121.00 no
    C13 N3 H3A . . . 121.00 no
    N6 N7 H7 . . . 121.00 no
    C31 N7 H7 . . . 121.00 no
    N1 C1 C2 . . . 123.4(5) no
    C1 C2 C3 . . . 118.9(5) no
    C2 C3 C4 . . . 118.7(4) no
    C3 C4 C5 . . . 119.6(3) no
    N1 C5 C4 . . . 121.5(3) no
    N1 C5 C6 . . . 116.4(3) no
    C4 C5 C6 . . . 122.1(3) no
    N2 C6 C7 . . . 124.7(3) no
    C5 C6 C7 . . . 119.5(3) no
    N2 C6 C5 . . . 115.8(3) no
    C8 C7 C12 . . . 118.4(3) no
    C6 C7 C8 . . . 121.9(3) no
    C6 C7 C12 . . . 119.6(3) no
    C7 C8 C9 . . . 121.2(4) no
    C8 C9 C10 . . . 119.8(5) no
    C9 C10 C11 . . . 120.2(5) no
    C10 C11 C12 . . . 120.6(4) no
    C7 C12 C11 . . . 119.8(4) no
    O1 C13 N3 . . . 123.0(3) no
    O1 C13 C14 . . . 122.0(3) no
    N3 C13 C14 . . . 115.0(3) no
    N4 C14 C15 . . . 124.5(4) no
    C13 C14 C15 . . . 119.8(3) no
    N4 C14 C13 . . . 115.8(4) no
    C14 C15 C16 . . . 117.9(4) no
    C15 C16 C17 . . . 118.3(5) no
    C16 C17 C18 . . . 119.9(5) no
    N4 C18 C17 . . . 123.8(5) no
    N5 C19 C20 . . . 122.5(4) no
    C19 C20 C21 . . . 120.2(5) no
    C20 C21 C22 . . . 118.3(4) no
    C21 C22 C23 . . . 119.2(4) no
    N5 C23 C22 . . . 122.2(3) no
    N5 C23 C24 . . . 116.4(3) no
    C22 C23 C24 . . . 121.4(3) no
    N6 C24 C23 . . . 116.7(3) no
    N6 C24 C25 . . . 121.2(3) no
    C23 C24 C25 . . . 122.1(3) no
    C24 C25 C30 . . . 120.6(3) no
    C26 C25 C30 . . . 118.8(4) no
    C24 C25 C26 . . . 120.2(4) no
    C25 C26 C27 . . . 120.3(4) no
    C26 C27 C28 . . . 120.3(4) no
    C27 C28 C29 . . . 120.3(5) no
    C28 C29 C30 . . . 120.5(4) no
    C25 C30 C29 . . . 119.8(4) no
    O2 C31 C32 . . . 124.6(3) no
    N7 C31 C32 . . . 111.3(3) no
    O2 C31 N7 . . . 124.1(3) no
    N8 C32 C31 . . . 115.0(3) no
    N8 C32 C33 . . . 124.9(3) no
    C31 C32 C33 . . . 120.2(3) no
    C32 C33 C34 . . . 117.4(4) no
    C33 C34 C35 . . . 118.6(4) no
    C34 C35 C36 . . . 119.7(5) no
    N8 C36 C35 . . . 123.1(5) no
    N1 C1 H1 . . . 118.00 no
    C2 C1 H1 . . . 118.00 no
    C1 C2 H2 . . . 121.00 no
    C3 C2 H2 . . . 121.00 no
    C2 C3 H3 . . . 121.00 no
    C4 C3 H3 . . . 121.00 no
    C3 C4 H4 . . . 120.00 no
    C5 C4 H4 . . . 120.00 no
    C7 C8 H8 . . . 119.00 no
    C9 C8 H8 . . . 119.00 no
    C8 C9 H9 . . . 120.00 no
    C10 C9 H9 . . . 120.00 no
    C9 C10 H10 . . . 120.00 no
    C11 C10 H10 . . . 120.00 no
    C10 C11 H11 . . . 120.00 no
    C12 C11 H11 . . . 120.00 no
    C7 C12 H12 . . . 120.00 no
    C11 C12 H12 . . . 120.00 no
    C14 C15 H15 . . . 121.00 no
    C16 C15 H15 . . . 121.00 no
    C15 C16 H16 . . . 121.00 no
    C17 C16 H16 . . . 121.00 no
    C16 C17 H17 . . . 120.00 no
    C18 C17 H17 . . . 120.00 no
    N4 C18 H18 . . . 118.00 no
    C17 C18 H18 . . . 118.00 no
    N5 C19 H19 . . . 119.00 no
    C20 C19 H19 . . . 119.00 no
    C19 C20 H20 . . . 120.00 no
    C21 C20 H20 . . . 120.00 no
    C20 C21 H21 . . . 121.00 no
    C22 C21 H21 . . . 121.00 no
    C21 C22 H22 . . . 120.00 no
    C23 C22 H22 . . . 120.00 no
    C25 C26 H26 . . . 120.00 no
    C27 C26 H26 . . . 120.00 no
    C26 C27 H27 . . . 120.00 no
    C28 C27 H27 . . . 120.00 no
    C27 C28 H28 . . . 120.00 no
    C29 C28 H28 . . . 120.00 no
    C28 C29 H29 . . . 120.00 no
    C30 C29 H29 . . . 120.00 no
    C25 C30 H30 . . . 120.00 no
    C29 C30 H30 . . . 120.00 no
    C32 C33 H33 . . . 121.00 no
    C34 C33 H33 . . . 121.00 no
    C33 C34 H34 . . . 121.00 no
    C35 C34 H34 . . . 121.00 no
    C34 C35 H35 . . . 120.00 no
    C36 C35 H35 . . . 120.00 no
    N8 C36 H36 . . . 118.00 no
    C35 C36 H36 . . . 118.00 no
loop_
    _geom_torsion_atom_site_label_1
    _geom_torsion_atom_site_label_2
    _geom_torsion_atom_site_label_3
    _geom_torsion_atom_site_label_4
    _geom_torsion_site_symmetry_1
    _geom_torsion_site_symmetry_2
    _geom_torsion_site_symmetry_3
    _geom_torsion_site_symmetry_4
    _geom_torsion
    _geom_torsion_publ_flag
    Cl2 Cd1 Cl1 Cd2 . . . . 18.37(4) no
    Cl3 Cd1 Cl1 Cd2 . . . . 170.55(4) no
    O1 Cd1 Cl1 Cd2 . . . . 81.41(10) no
    N1 Cd1 Cl1 Cd2 . . . . -89.04(8) no
    N2 Cd1 Cl1 Cd2 . . . . -92.78(19) no
    O1 Cd1 N1 C5 . . . . 22.3(3) no
    N2 Cd1 N1 C5 . . . . 12.2(3) no
    Cl1 Cd1 N2 N3 . . . . -176.23(15) no
    Cl2 Cd1 N2 N3 . . . . 77.0(2) no
    Cl1 Cd1 Cl2 Cd2 . . . . -18.28(4) no
    Cl3 Cd1 Cl2 Cd2 . . . . -104.82(7) no
    O1 Cd1 Cl2 Cd2 . . . . -160.43(7) no
    N1 Cd1 Cl2 Cd2 . . . . 70.79(8) no
    N2 Cd1 Cl2 Cd2 . . . . 139.93(8) no
    Cl3 Cd1 N2 C6 . . . . 88.5(2) no
    O1 Cd1 N2 C6 . . . . 174.7(3) no
    N1 Cd1 N2 C6 . . . . -13.8(2) no
    N2 Cd1 N1 C1 . . . . -177.4(3) no
    Cl1 Cd1 O1 C13 . . . . 173.2(3) no
    Cl2 Cd1 O1 C13 . . . . -122.4(3) no
    Cl3 Cd1 O1 C13 . . . . 80.3(3) no
    N1 Cd1 O1 C13 . . . . -19.4(3) no
    N2 Cd1 O1 C13 . . . . -9.3(3) no
    Cl3 Cd1 N1 C1 . . . . 99.7(3) no
    O1 Cd1 N1 C1 . . . . -167.4(3) no
    Cl3 Cd1 N2 N3 . . . . -78.1(2) no
    O1 Cd1 N2 N3 . . . . 8.1(2) no
    N1 Cd1 N2 N3 . . . . 179.7(3) no
    Cl1 Cd1 N1 C1 . . . . 4.2(3) no
    Cl2 Cd1 N1 C1 . . . . -78.2(3) no
    Cl2 Cd1 N2 C6 . . . . -116.4(2) no
    Cl2 Cd1 N1 C5 . . . . 111.5(3) no
    Cl3 Cd1 N1 C5 . . . . -70.6(3) no
    Cl1 Cd1 N1 C5 . . . . -166.2(3) no
    Cl1 Cd1 N2 C6 . . . . -9.7(4) no
    Cl2 Cd2 O2 C31 . . . . 178.2(2) no
    N5 Cd2 Cl2 Cd1 . . . . 115.46(8) no
    Cl1 Cd2 O2 C31 . . . . 101.2(2) no
    N5 Cd2 Cl1 Cd1 . . . . -120.13(8) no
    N6 Cd2 Cl1 Cd1 . . . . 171.68(8) no
    Cl4 Cd2 O2 C31 . . . . -86.5(2) no
    N5 Cd2 O2 C31 . . . . 8.3(3) no
    N6 Cd2 O2 C31 . . . . 4.7(2) no
    Cl2 Cd2 Cl1 Cd1 . . . . -17.98(4) no
    O2 Cd2 Cl1 Cd1 . . . . 107.19(6) no
    Cl1 Cd2 Cl2 Cd1 . . . . 19.08(4) no
    Cl4 Cd2 Cl2 Cd1 . . . . -144.32(4) no
    O2 Cd2 Cl2 Cd1 . . . . -56.95(8) no
    N5 Cd2 N6 N7 . . . . 177.6(3) no
    Cl1 Cd2 N6 C24 . . . . 103.6(2) no
    Cl1 Cd2 N5 C19 . . . . 89.5(3) no
    Cl2 Cd2 N5 C19 . . . . 4.3(3) no
    Cl4 Cd2 N5 C19 . . . . -96.0(3) no
    O2 Cd2 N5 C19 . . . . 175.6(3) no
    N6 Cd2 N5 C19 . . . . 179.1(3) no
    Cl1 Cd2 N5 C23 . . . . -93.6(2) no
    Cl2 Cd2 N5 C23 . . . . -178.8(2) no
    Cl4 Cd2 N5 C23 . . . . 80.9(2) no
    O2 Cd2 N5 C23 . . . . -7.5(3) no
    N6 Cd2 N5 C23 . . . . -4.0(2) no
    Cl1 Cd2 N6 N7 . . . . -85.3(2) no
    Cl4 Cd2 N6 N7 . . . . 78.2(2) no
    O2 Cd2 N6 N7 . . . . -5.3(2) no
    O2 Cd2 N6 C24 . . . . -176.4(3) no
    N5 Cd2 N6 C24 . . . . 6.4(2) no
    Cl4 Cd2 N6 C24 . . . . -92.9(2) no
    Cd1 O1 C13 N3 . . . . 9.9(5) no
    Cd1 O1 C13 C14 . . . . -169.8(3) no
    Cd2 O2 C31 N7 . . . . -4.0(4) no
    Cd2 O2 C31 C32 . . . . 177.1(2) no
    Cd1 N1 C5 C6 . . . . -10.9(4) no
    Cd1 N1 C5 C4 . . . . 169.1(3) no
    C1 N1 C5 C6 . . . . 178.3(3) no
    Cd1 N1 C1 C2 . . . . -171.4(3) no
    C5 N1 C1 C2 . . . . -1.0(6) no
    C1 N1 C5 C4 . . . . -1.7(6) no
    N3 N2 C6 C5 . . . . 179.3(3) no
    Cd1 N2 C6 C5 . . . . 13.3(4) no
    N3 N2 C6 C7 . . . . 0.5(5) no
    C6 N2 N3 C13 . . . . -173.8(3) no
    Cd1 N2 N3 C13 . . . . -7.3(4) no
    Cd1 N2 C6 C7 . . . . -165.5(3) no
    N2 N3 C13 O1 . . . . -2.1(6) no
    N2 N3 C13 C14 . . . . 177.6(3) no
    C18 N4 C14 C15 . . . . 0.5(6) no
    C14 N4 C18 C17 . . . . 0.3(6) no
    C18 N4 C14 C13 . . . . -178.2(4) no
    Cd2 N5 C19 C20 . . . . 178.3(3) no
    Cd2 N5 C23 C22 . . . . -177.9(3) no
    Cd2 N5 C23 C24 . . . . 1.9(3) no
    C23 N5 C19 C20 . . . . 1.4(6) no
    C19 N5 C23 C24 . . . . 179.0(3) no
    C19 N5 C23 C22 . . . . -0.8(5) no
    N7 N6 C24 C25 . . . . -0.3(5) no
    C24 N6 N7 C31 . . . . 177.1(3) no
    Cd2 N6 C24 C23 . . . . -7.8(4) no
    Cd2 N6 C24 C25 . . . . 170.9(2) no
    Cd2 N6 N7 C31 . . . . 5.9(4) no
    N7 N6 C24 C23 . . . . -179.0(3) no
    N6 N7 C31 O2 . . . . -0.7(5) no
    N6 N7 C31 C32 . . . . 178.3(3) no
    C36 N8 C32 C33 . . . . 0.4(5) no
    C32 N8 C36 C35 . . . . 0.2(6) no
    C36 N8 C32 C31 . . . . -178.2(3) no
    N1 C1 C2 C3 . . . . 2.6(7) no
    C1 C2 C3 C4 . . . . -1.4(6) no
    C2 C3 C4 C5 . . . . -1.1(6) no
    C3 C4 C5 N1 . . . . 2.7(7) no
    C3 C4 C5 C6 . . . . -177.2(4) no
    N1 C5 C6 C7 . . . . 177.4(3) no
    C4 C5 C6 N2 . . . . 178.5(4) no
    N1 C5 C6 N2 . . . . -1.5(5) no
    C4 C5 C6 C7 . . . . -2.7(6) no
    C5 C6 C7 C8 . . . . 64.3(5) no
    C5 C6 C7 C12 . . . . -111.0(4) no
    N2 C6 C7 C8 . . . . -117.0(4) no
    N2 C6 C7 C12 . . . . 67.8(5) no
    C6 C7 C8 C9 . . . . -174.9(4) no
    C6 C7 C12 C11 . . . . 175.1(4) no
    C12 C7 C8 C9 . . . . 0.5(6) no
    C8 C7 C12 C11 . . . . -0.4(6) no
    C7 C8 C9 C10 . . . . -1.6(7) no
    C8 C9 C10 C11 . . . . 2.7(8) no
    C9 C10 C11 C12 . . . . -2.7(7) no
    C10 C11 C12 C7 . . . . 1.5(7) no
    O1 C13 C14 N4 . . . . 179.3(4) no
    N3 C13 C14 C15 . . . . -179.1(4) no
    N3 C13 C14 N4 . . . . -0.4(6) no
    O1 C13 C14 C15 . . . . 0.6(7) no
    C13 C14 C15 C16 . . . . 177.7(4) no
    N4 C14 C15 C16 . . . . -0.9(7) no
    C14 C15 C16 C17 . . . . 0.4(6) no
    C15 C16 C17 C18 . . . . 0.3(7) no
    C16 C17 C18 N4 . . . . -0.7(7) no
    N5 C19 C20 C21 . . . . -0.9(7) no
    C19 C20 C21 C22 . . . . -0.2(7) no
    C20 C21 C22 C23 . . . . 0.7(6) no
    C21 C22 C23 C24 . . . . 179.9(3) no
    C21 C22 C23 N5 . . . . -0.3(6) no
    C22 C23 C24 C25 . . . . 4.9(5) no
    N5 C23 C24 C25 . . . . -174.9(3) no
    N5 C23 C24 N6 . . . . 3.8(4) no
    C22 C23 C24 N6 . . . . -176.4(3) no
    N6 C24 C25 C30 . . . . 90.3(4) no
    C23 C24 C25 C26 . . . . 96.0(4) no
    C23 C24 C25 C30 . . . . -91.1(4) no
    N6 C24 C25 C26 . . . . -82.6(5) no
    C24 C25 C26 C27 . . . . 176.1(4) no
    C24 C25 C30 C29 . . . . -175.5(4) no
    C26 C25 C30 C29 . . . . -2.5(6) no
    C30 C25 C26 C27 . . . . 3.1(7) no
    C25 C26 C27 C28 . . . . -2.2(8) no
    C26 C27 C28 C29 . . . . 0.5(8) no
    C27 C28 C29 C30 . . . . 0.1(8) no
    C28 C29 C30 C25 . . . . 1.0(7) no
    O2 C31 C32 N8 . . . . -179.9(3) no
    N7 C31 C32 C33 . . . . -177.6(3) no
    O2 C31 C32 C33 . . . . 1.4(5) no
    N7 C31 C32 N8 . . . . 1.0(4) no
    N8 C32 C33 C34 . . . . -1.3(6) no
    C31 C32 C33 C34 . . . . 177.2(3) no
    C32 C33 C34 C35 . . . . 1.7(6) no
    C33 C34 C35 C36 . . . . -1.2(6) no
    C34 C35 C36 N8 . . . . 0.3(7) no
loop_
    _geom_hbond_atom_site_label_D
    _geom_hbond_atom_site_label_H
    _geom_hbond_atom_site_label_A
    _geom_hbond_site_symmetry_A
    _geom_hbond_distance_DH
    _geom_hbond_distance_HA
    _geom_hbond_distance_DA
    _geom_hbond_angle_DHA
    _geom_hbond_publ_flag
    N3 H3A N4 . 0.86 2.29 2.646(4) 105 yes
    N7 H7 N8 . 0.86 2.16 2.569(4) 108 yes
    C1 H1 O2 . 0.93 2.53 3.303(6) 140 yes
    C10 H10 O1 4_555 0.93 2.50 3.261(6) 139 yes
    C36 H36 Cl3 4_554 0.93 2.77 3.482(5) 135 yes
_iucr_refine_instructions_details
;
TITL 233-A in P2(1)/n
CELL  0.71073  15.3215  14.4905  17.5457   90.000  104.667   90.000
ZERR     4.00   0.0004   0.0004   0.0005    0.000    0.001    0.000
LATT   1
SYMM  1/2 - X, 1/2 + Y, 1/2 - Z
SFAC  C    H    N    O    CL   CD
UNIT  144  112  32   8    16   8
MERG   2
FMAP   2
PLAN   20
ACTA
BOND
LIST   4
L.S.  33
TEMP    23.00
WGHT    0.025100
FVAR       0.04717
C1    1    0.434636    0.325831    0.591412    11.00000    0.05150    0.06673 =
         0.05203    0.01058    0.02404    0.00498
AFIX  43
H1    2    0.408893    0.327214    0.537396    11.00000   -1.20000
AFIX   0
C2    1    0.527662    0.326208    0.617588    11.00000    0.05216    0.07477 =
         0.06658    0.00760    0.03204    0.00445
AFIX  43
H2    2    0.563280    0.330210    0.581952    11.00000   -1.20000
AFIX   0
C3    1    0.566319    0.320624    0.696417    11.00000    0.03133    0.07304 =
         0.08330    0.00169    0.01979   -0.00476
AFIX  43
H3    2    0.628739    0.319381    0.715498    11.00000   -1.20000
AFIX   0
C4    1    0.510921    0.316838    0.747525    11.00000    0.04082    0.06662 =
         0.05156   -0.00586    0.00629   -0.00297
AFIX  43
H4    2    0.535798    0.311969    0.801519    11.00000   -1.20000
AFIX   0
C5    1    0.418063    0.320347    0.717779    11.00000    0.03591    0.04979 =
         0.04259   -0.00057    0.01110    0.00035
C6    1    0.355283    0.320652    0.769899    11.00000    0.03352    0.04617 =
         0.03379   -0.00168    0.00496   -0.00060
C7    1    0.392192    0.313150    0.856863    11.00000    0.03482    0.04671 =
         0.03863   -0.00235    0.00345   -0.00001
C8    1    0.446799    0.380013    0.899652    11.00000    0.08461    0.04969 =
         0.04956    0.00129   -0.00689   -0.01226
AFIX  43
H8    2    0.457478    0.433915    0.874693    11.00000   -1.20000
AFIX   0
C9    1    0.486304    0.368674    0.979353    11.00000    0.09556    0.08365 =
         0.04547   -0.00486   -0.00935   -0.01446
AFIX  43
H9    2    0.524385    0.413965    1.007150    11.00000   -1.20000
AFIX   0
C10   1    0.469195    0.290916    1.016933    11.00000    0.07645    0.09724 =
         0.04081    0.00848   -0.00203    0.00629
AFIX  43
H10   2    0.493532    0.284395    1.070871    11.00000   -1.20000
AFIX   0
C11   1    0.416670    0.222997    0.975699    11.00000    0.07258    0.06880 =
         0.05815    0.02352    0.01919    0.01137
AFIX  43
H11   2    0.407333    0.169027    1.001212    11.00000   -1.20000
AFIX   0
C12   1    0.376663    0.233460    0.895539    11.00000    0.05214    0.06238 =
         0.04857   -0.00391    0.01341   -0.00600
AFIX  43
H12   2    0.339660    0.187251    0.867967    11.00000   -1.20000
AFIX   0
C13   1    0.119671    0.323342    0.736028    11.00000    0.03584    0.04518 =
         0.04006   -0.00185    0.01284   -0.00040
C14   1    0.053699    0.319624    0.785688    11.00000    0.04275    0.04264 =
         0.04868    0.00094    0.02176    0.00414
C15   1   -0.037118    0.315067    0.750448    11.00000    0.04458    0.05758 =
         0.06039   -0.00649    0.01890    0.00397
AFIX  43
H15   2   -0.058567    0.316376    0.695907    11.00000   -1.20000
AFIX   0
C16   1   -0.095854    0.308448    0.798844    11.00000    0.04635    0.07273 =
         0.09333    0.00488    0.03503    0.00384
AFIX  43
H16   2   -0.157855    0.304902    0.777547    11.00000   -1.20000
AFIX   0
C17   1   -0.060515    0.307280    0.878069    11.00000    0.07829    0.08487 =
         0.09541    0.02651    0.05916    0.01954
AFIX  43
H17   2   -0.098363    0.302469    0.911789    11.00000   -1.20000
AFIX   0
C18   1    0.030098    0.313144    0.907937    11.00000    0.08459    0.09721 =
         0.05641    0.01927    0.04221    0.01985
AFIX  43
H18   2    0.052466    0.313012    0.962404    11.00000   -1.20000
AFIX   0
C19   1   -0.001791    0.446519    0.317779    11.00000    0.04148    0.06255 =
         0.06071    0.00977    0.02185   -0.00563
AFIX  43
H19   2   -0.010101    0.451295    0.368330    11.00000   -1.20000
AFIX   0
C20   1   -0.076557    0.443634    0.254768    11.00000    0.03449    0.06865 =
         0.08534    0.01487    0.01754   -0.00465
AFIX  43
H20   2   -0.133999    0.445635    0.263329    11.00000   -1.20000
AFIX   0
C21   1   -0.066704    0.437879    0.180182    11.00000    0.04074    0.07463 =
         0.06799    0.00738   -0.00031   -0.01250
AFIX  43
H21   2   -0.116762    0.435657    0.137210    11.00000   -1.20000
AFIX   0
C22   1    0.019682    0.435410    0.169833    11.00000    0.04376    0.06120 =
         0.04648    0.00016    0.00564   -0.00515
AFIX  43
H22   2    0.028775    0.432208    0.119465    11.00000   -1.20000
AFIX   0
C23   1    0.092200    0.437742    0.234886    11.00000    0.03780    0.03545 =
         0.04233    0.00049    0.01138   -0.00339
C24   1    0.185825    0.435084    0.227054    11.00000    0.04004    0.03693 =
         0.03463    0.00129    0.00874    0.00570
C25   1    0.207405    0.437417    0.148420    11.00000    0.04025    0.04573 =
         0.03374    0.00001    0.01016    0.00563
C26   1    0.228699    0.520216    0.118050    11.00000    0.10067    0.04482 =
         0.05903    0.00008    0.03751    0.00959
AFIX  43
H26   2    0.226068    0.574934    0.145080    11.00000   -1.20000
AFIX   0
C27   1    0.253809    0.521926    0.047856    11.00000    0.13812    0.05781 =
         0.06449    0.01517    0.05487    0.00558
AFIX  43
H27   2    0.266045    0.577973    0.026895    11.00000   -1.20000
AFIX   0
C28   1    0.260699    0.442210    0.009362    11.00000    0.10090    0.07680 =
         0.04943   -0.00299    0.04333    0.00128
AFIX  43
H28   2    0.278156    0.443720   -0.037674    11.00000   -1.20000
AFIX   0
C29   1    0.242161    0.359987    0.039307    11.00000    0.10776    0.05544 =
         0.05336   -0.01172    0.03917    0.00599
AFIX  43
H29   2    0.247057    0.305582    0.012576    11.00000   -1.20000
AFIX   0
C30   1    0.216013    0.356686    0.109403    11.00000    0.08114    0.04432 =
         0.05071    0.00055    0.02638   -0.00122
AFIX  43
H30   2    0.204335    0.300213    0.129992    11.00000   -1.20000
AFIX   0
C31   1    0.402141    0.433105    0.356189    11.00000    0.03397    0.04308 =
         0.04400    0.00508    0.00991    0.01012
C32   1    0.494647    0.428801    0.341144    11.00000    0.03522    0.04064 =
         0.04655    0.00023    0.01254    0.00059
C33   1    0.569555    0.426220    0.402655    11.00000    0.04249    0.06004 =
         0.04927   -0.00516    0.01212   -0.00277
AFIX  43
H33   2    0.565245    0.429735    0.454501    11.00000   -1.20000
AFIX   0
C34   1    0.652790    0.418120    0.384931    11.00000    0.03742    0.08086 =
         0.07028   -0.00535    0.00630   -0.00436
AFIX  43
H34   2    0.705784    0.414400    0.424859    11.00000   -1.20000
AFIX   0
C35   1    0.654918    0.415741    0.307073    11.00000    0.04258    0.06986 =
         0.07993    0.00610    0.02754    0.00529
AFIX  43
H35   2    0.709772    0.411572    0.293700    11.00000   -1.20000
AFIX   0
C36   1    0.575987    0.419534    0.249421    11.00000    0.05289    0.06999 =
         0.05629    0.01117    0.02984    0.00972
AFIX  43
H36   2    0.578764    0.417552    0.197108    11.00000   -1.20000
AFIX   0
N1    3    0.379957    0.323589    0.639538    11.00000    0.03990    0.05379 =
         0.04350    0.00560    0.01756    0.00160
N2    3    0.271613    0.326175    0.735047    11.00000    0.03470    0.05998 =
         0.03053   -0.00475    0.01196   -0.00301
N3    3    0.207455    0.326241    0.776674    11.00000    0.03412    0.07097 =
         0.02906   -0.00354    0.00941   -0.00047
AFIX  43
H3A   2    0.222374    0.328073    0.827315    11.00000   -1.20000
AFIX   0
N4    3    0.089253    0.319120    0.863371    11.00000    0.05389    0.07596 =
         0.04625    0.01445    0.02267    0.01093
N5    3    0.081864    0.442735    0.309086    11.00000    0.03494    0.04618 =
         0.04609    0.00381    0.01444   -0.00495
N6    3    0.248459    0.432621    0.291301    11.00000    0.03419    0.04978 =
         0.03563    0.00077    0.01210    0.00378
N7    3    0.336448    0.431587    0.287703    11.00000    0.03302    0.07429 =
         0.03873    0.00258    0.01613    0.01009
AFIX  43
H7    2    0.349974    0.430010    0.243048    11.00000   -1.20000
AFIX   0
N8    3    0.495307    0.425933    0.264587    11.00000    0.04542    0.06329 =
         0.04207    0.00256    0.02098    0.00879
O1    4    0.095578    0.323241    0.664228    11.00000    0.03782    0.07417 =
         0.03576   -0.00221    0.01051    0.00412
O2    4    0.387762    0.436183    0.421146    11.00000    0.04308    0.07947 =
         0.03459    0.00390    0.01231    0.00449
CL1   5    0.231813    0.277786    0.444711    11.00000    0.08066    0.04980 =
         0.04496    0.00445    0.02812    0.00840
CL2   5    0.151146    0.455497    0.537812    11.00000    0.06214    0.05896 =
         0.04980    0.00776    0.02979    0.01073
CL3   5    0.207866    0.136634    0.621027    11.00000    0.04981    0.05712 =
         0.04865    0.00676    0.02008    0.00461
CL4   5    0.244558    0.617882    0.406027    11.00000    0.06278    0.04953 =
         0.07080    0.00149    0.02343   -0.00623
CD1   6    0.219217    0.301925    0.593319    11.00000    0.04045    0.05546 =
         0.03263    0.00280    0.01109    0.00144
CD2   6    0.214680    0.451284    0.414376    11.00000    0.04377    0.04992 =
         0.03420    0.00423    0.01467   -0.00063
HKLF 4  1.0  1.00  0.00  0.00  0.00  1.00  0.00  0.00  0.00  1.00
REM  233-A in P2(1)/n
REM R1 =  0.0438 for   5625 Fo > 4sig(Fo)  and  0.0951 for all   9369 data
REM    469 parameters refined using      0 restraints
END
WGHT      0.0251      0.0000
REM Highest difference peak  0.470,  deepest hole -0.426,  1-sigma level  0.091
Q1    1   0.2355  0.1992  0.5850  11.00000  0.05    0.47
Q2    1   0.4129  0.3996  0.9818  11.00000  0.05    0.46
Q3    1   0.2705  0.4796  0.4331  11.00000  0.05    0.41
Q4    1   0.2740  0.4440  0.4406  11.00000  0.05    0.40
Q5    1   0.1618  0.2770  0.5753  11.00000  0.05    0.40
Q6    1   0.3155  0.4300  0.4252  11.00000  0.05    0.38
Q7    1   0.2117  0.4736  0.5607  11.00000  0.05    0.38
Q8    1   0.5410  0.4032  0.2725  11.00000  0.05    0.38
Q9    1   0.3796  0.3993  0.9026  11.00000  0.05    0.38
Q10   1   0.2989  0.3046  0.4699  11.00000  0.05    0.37
Q11   1   0.3031  0.2961  0.7406  11.00000  0.05    0.37
Q12   1   0.0044  0.2795  0.7759  11.00000  0.05    0.36
Q13   1   0.1793  0.3643  0.4408  11.00000  0.05    0.36
Q14   1   0.2519  0.5417  0.4076  11.00000  0.05    0.35
Q15   1   0.1593  0.2215  0.4887  11.00000  0.05    0.35
Q16   1   0.2470  0.3177  0.6833  11.00000  0.05    0.35
Q17   1   0.3968  0.2992  0.6798  11.00000  0.05    0.34
Q18   1   0.2604  0.3383  0.5022  11.00000  0.05    0.33
Q19   1   0.2015  0.2953 -0.0400  11.00000  0.05    0.33
Q20   1   0.1483  0.4828  0.3997  11.00000  0.05    0.33
;
