# Supplementary material for: Di-μ-chlorido-bis­(chlorido­{N′-[phen­yl(pyridin-2-yl-κN)methyl­idene]pyridine-2-carbohydrazide-κ2 N′,O}cadmium)
Source: Acta Crystallogr Sect E Struct Rep Online. 2014 May 17;70(Pt 6):m213–4. doi: 10.1107/S1600536814010630 (PMC4051065; doi:10.1107/S1600536814010630)
Supplement: Supplementary file 2 [file e-70-0m213-Isup2.hkl]

# 
# h,k,l, Fc-squared, Fo-squared, sigma(Fo-squared) and status flag 
# 
data_I
_shelx_title ' 233-A in P2(1)/n' 
_shelx_refln_list_code          4 
_shelx_F_calc_maximum      648.69 
_exptl_crystal_F_000      1920.00 
_reflns_d_resolution_high  0.7478 
 
loop_ 
 _symmetry_equiv_pos_as_xyz 
 'x, y, z' 
 '-x+1/2, y+1/2, -z+1/2' 
 '-x, -y, -z' 
 'x-1/2, -y-1/2, z-1/2' 
 
_cell_length_a    15.3215 
_cell_length_b    14.4905 
_cell_length_c    17.5457 
_cell_angle_alpha  90.000 
_cell_angle_beta  104.667 
_cell_angle_gamma  90.000 
 
_shelx_F_squared_multiplier     1.000 
 
loop_ 
 _refln_index_h 
 _refln_index_k 
 _refln_index_l 
 _refln_F_squared_calc 
 _refln_F_squared_meas 
 _refln_F_squared_sigma 
 _refln_observed_status 
   2   0   0   106522.43   111940.02   2382.47 o 
   4   0   0   104515.66   102035.66   2677.06 o 
   6   0   0    65311.82    68907.94   1459.72 o 
   8   0   0     1723.03     1735.16    100.76 o 
  10   0   0     7106.64     7084.96    225.37 o 
  12   0   0     3380.83     3720.06    173.54 o 
  14   0   0    13761.30    12056.57    831.33 o 
  16   0   0     5439.50     5423.88    386.46 o 
  18   0   0     1476.45     1792.98    292.09 o 
   1   1   0      867.30      689.63     74.36 o 
   2   1   0     6757.05     6922.45    113.35 o 
   3   1   0    25559.76    26546.39    388.80 o 
   4   1   0    60736.04    62552.09    873.04 o 
   5   1   0    22039.13    22363.65    378.46 o 
   6   1   0    62267.26    63083.48    985.65 o 
   7   1   0    33642.64    34268.29    618.44 o 
   8   1   0    27554.34    26650.86    505.13 o 
   9   1   0    10463.45    10225.11    277.00 o 
  10   1   0    10724.66    10720.45    211.40 o 
  11   1   0     4572.48     4535.70    175.17 o 
  12   1   0     3409.56     3609.77    132.96 o 
  13   1   0      959.44      770.03    107.02 o 
  14   1   0      466.57      566.78    111.05 o 
  15   1   0        4.76       69.53     75.60 o 
  16   1   0      347.82      446.47    101.07 o 
  17   1   0      557.45      815.15    136.88 o 
  18   1   0      498.27      349.17    130.64 o 
  19   1   0       80.94      279.45    134.79 o 
   0   2   0      131.42      140.80     18.82 o 
   1   2   0   102838.45   105302.33   1205.83 o 
   2   2   0     3677.45     3614.40     73.22 o 
   3   2   0     7080.82     6696.77    147.71 o 
   4   2   0      214.51      182.19     31.19 o 
   5   2   0     2736.89     2485.66    151.63 o 
   6   2   0     7891.96     8134.28    160.24 o 
   7   2   0     3186.95     3419.75    117.20 o 
   8   2   0      169.98      132.02     39.02 o 
   9   2   0      455.25      468.01     57.92 o 
  10   2   0        9.59       37.34     48.69 o 
  11   2   0     6203.90     6219.40    201.97 o 
  12   2   0     1229.55     1289.72     86.92 o 
  13   2   0     1388.37     1454.61    135.18 o 
  14   2   0      208.87      421.91     78.63 o 
  15   2   0     2055.42     1859.49    146.54 o 
  16   2   0       37.55       18.90     91.31 o 
  17   2   0     1656.67     1840.60    442.63 o 
  18   2   0       88.43       70.34    107.94 o 
  19   2   0      284.70      397.08    138.09 o 
   1   3   0     4064.24     4168.29     74.49 o 
   2   3   0    17394.55    17706.39    241.88 o 
   3   3   0      111.08       70.94     30.95 o 
   4   3   0     3604.11     3766.14    104.62 o 
   5   3   0      990.62     1040.41     62.37 o 
   6   3   0      493.13      536.38     50.16 o 
   7   3   0     3078.78     3271.99    137.19 o 
   8   3   0       16.67       21.58     31.19 o 
   9   3   0     1369.74     1213.78     94.72 o 
  10   3   0      284.27      304.39     58.67 o 
  11   3   0      430.48      440.71     73.59 o 
  12   3   0        0.16      -37.81     61.51 o 
  13   3   0        5.92       -3.71     69.07 o 
  14   3   0      235.44      315.16    102.60 o 
  15   3   0     1187.09     1308.74    120.57 o 
  16   3   0     1086.39     1545.56    155.45 o 
  17   3   0      177.96      305.10    177.50 o 
  18   3   0      502.08      808.23    242.66 o 
  19   3   0        0.20       87.34    120.90 o 
   0   4   0     2065.45     2097.02     93.31 o 
   1   4   0     1883.16     1805.58     61.36 o 
   2   4   0     3142.51     3197.89     64.54 o 
   3   4   0      337.22      378.97     32.32 o 
   4   4   0       46.25       63.70     39.02 o 
   5   4   0     5450.54     5224.87    155.04 o 
   6   4   0        2.75       -3.03     35.31 o 
   7   4   0     5640.48     5960.10    174.82 o 
   8   4   0        0.18       43.94     41.20 o 
   9   4   0       48.23       31.77     42.17 o 
  10   4   0      202.81      136.02     48.48 o 
  11   4   0      886.35      973.12    103.81 o 
  12   4   0      454.13      403.10     84.61 o 
  13   4   0      383.89      275.27    104.18 o 
  14   4   0      533.05      527.70    148.91 o 
  15   4   0        4.67      115.28    119.58 o 
  16   4   0      480.44      660.23    102.73 o 
  17   4   0       51.58       99.42     92.48 o 
  18   4   0      137.90       34.83    114.59 o 
  19   4   0      195.69      187.24    206.71 o 
   1   5   0    15168.62    15674.95    254.43 o 
   2   5   0     4103.43     4002.25     91.33 o 
   3   5   0    12571.58    12282.30    231.79 o 
   4   5   0    10756.00    10515.72    191.39 o 
   5   5   0    10819.68    10903.70    262.15 o 
   6   5   0     6111.67     6300.48    205.58 o 
   7   5   0    14934.66    14983.76    340.53 o 
   8   5   0     1747.38     1872.22    116.14 o 
   9   5   0     6801.44     6244.32    246.00 o 
  10   5   0     1550.31     1634.18    141.36 o 
  11   5   0     2682.06     3038.34    176.71 o 
  12   5   0     2415.52     2508.69    168.18 o 
  13   5   0     1073.33     1200.49    165.28 o 
  14   5   0      375.55      585.13    285.35 o 
  15   5   0      145.26      202.22    184.24 o 
  16   5   0       98.79      359.50    197.72 o 
  17   5   0       95.04      -53.92    175.25 o 
  18   5   0      165.00      233.67    202.22 o 
  19   5   0      468.17      242.66    224.68 o 
   0   6   0      189.16      238.01     62.65 o 
   1   6   0   158499.23   158876.45   2180.84 o 
   2   6   0        0.10       39.00     30.05 o 
   3   6   0    61505.11    61332.82    899.28 o 
   4   6   0       51.06       31.16     35.19 o 
   5   6   0     9977.74     9660.96    189.20 o 
   6   6   0     1384.11     1607.20    111.30 o 
   7   6   0     3057.93     3104.05    153.12 o 
   8   6   0      153.86       47.49     54.05 o 
   9   6   0      377.31      363.63     69.87 o 
  10   6   0      102.75      102.24     62.65 o 
  11   6   0     4905.94     5227.38    268.50 o 
  12   6   0     1688.72     1710.66    146.55 o 
  13   6   0     4004.24     4896.22    389.17 o 
  14   6   0        2.42      -93.98    126.14 o 
  15   6   0     4434.40     4197.11    485.32 o 
  16   6   0      159.73      548.23    229.18 o 
  17   6   0     1950.54     1460.45    328.04 o 
  18   6   0       45.24      193.23    211.20 o 
   1   7   0     2910.60     2608.20    114.60 o 
   2   7   0     6228.15     6228.66    194.44 o 
   3   7   0     8538.82     8524.10    184.16 o 
   4   7   0     9952.76     9430.41    196.29 o 
   5   7   0    15187.45    15143.80    277.51 o 
   6   7   0    16163.01    15502.76    282.64 o 
   7   7   0    23092.40    23511.47    395.91 o 
   8   7   0     6852.96     6746.82    305.75 o 
   9   7   0     7902.79     8367.50    317.73 o 
  10   7   0     5306.74     5447.65    224.24 o 
  11   7   0     3555.40     3218.56    307.44 o 
  12   7   0     1093.73     1211.07    171.94 o 
  13   7   0      376.30      453.71    134.61 o 
  14   7   0      147.48      231.43    267.37 o 
  15   7   0       54.67     -102.12    240.41 o 
  16   7   0      123.44      139.30    211.20 o 
  18   7   0      226.54      386.46    242.66 o 
   0   8   0   141939.84   138287.75   2974.43 o 
   1   8   0     1744.91     1751.85    112.98 o 
   2   8   0      607.82      643.59     63.52 o 
   3   8   0     2689.26     2628.93    104.66 o 
   4   8   0      505.09      588.64     59.44 o 
   5   8   0     1536.75     1608.84     88.28 o 
   6   8   0     2201.42     2078.70    118.87 o 
   7   8   0       17.44       65.17     63.29 o 
   8   8   0      126.87      154.66     44.83 o 
   9   8   0      146.31      240.70     57.02 o 
  10   8   0     3187.96     3271.66    186.43 o 
  11   8   0      174.37      187.41     94.49 o 
  12   8   0      646.27      690.18    146.80 o 
  13   8   0      101.73      227.38    148.91 o 
  14   8   0     3372.05     3195.31    344.37 o 
  15   8   0       39.33      -82.07    128.60 o 
  16   8   0     1677.71     1513.25    274.12 o 
  17   8   0        0.35     -170.76    170.76 o 
   1   9   0     1121.27     1031.80     80.04 o 
   2   9   0        4.08       99.30     43.39 o 
   3   9   0     1188.14     1247.94     85.01 o 
   4   9   0        9.12       91.32     85.61 o 
   5   9   0     2374.31     2356.46    113.49 o 
   6   9   0     1237.71     1329.20     87.84 o 
   7   9   0     1900.98     1964.18    103.21 o 
   8   9   0      568.31      535.26     77.04 o 
   9   9   0       56.46      -34.55     56.89 o 
  10   9   0      374.04      415.30     83.40 o 
  11   9   0       13.69       28.75     62.56 o 
  12   9   0      493.16      440.06    174.90 o 
  13   9   0       46.88       51.55    215.70 o 
  14   9   0      224.72      133.40    164.99 o 
  15   9   0      204.42      261.81    172.14 o 
  16   9   0       15.83     -211.61    242.66 o 
  17   9   0      527.05      772.91    287.60 o 
   0  10   0     2200.45     2146.53    164.78 o 
   1  10   0     5050.28     5148.20    170.21 o 
   2  10   0      490.51      447.57     64.02 o 
   3  10   0       45.78       75.78     48.26 o 
   4  10   0      108.06       12.08     46.30 o 
   5  10   0       61.27      112.81     51.16 o 
   6  10   0      521.66      446.68     90.35 o 
   7  10   0     2179.50     2299.02    157.01 o 
   8  10   0      212.51       35.00     63.69 o 
   9  10   0       75.70       -8.74     60.64 o 
  10  10   0      655.52      385.41     87.33 o 
  11  10   0      411.72      301.73    154.49 o 
  12  10   0       49.55      240.75    209.11 o 
  13  10   0       89.17     -132.33    166.76 o 
  14  10   0      339.96      154.16    240.41 o 
  15  10   0       24.54     -126.91    156.11 o 
  16  10   0        3.49     -146.06    146.06 o 
   1  11   0     1695.71     1638.84    136.66 o 
   2  11   0        1.84       46.38     50.09 o 
   3  11   0     2040.03     2087.52    108.45 o 
   4  11   0      962.81      747.45    100.96 o 
   5  11   0      536.81      544.61     82.65 o 
   6  11   0      109.38      114.50     62.81 o 
   7  11   0      154.12      204.71     70.49 o 
   8  11   0      364.02      439.84     90.78 o 
   9  11   0      438.58      456.39     99.89 o 
  10  11   0      482.76      438.61    112.72 o 
  11  11   0      159.31      200.00     90.81 o 
  12  11   0      267.88      323.04    113.21 o 
  13  11   0      946.08      747.03    126.10 o 
  14  11   0       51.69      -87.01     87.01 o 
  15  11   0       42.67     -144.55    144.55 o 
  16  11   0       26.36       14.39    196.32 o 
   0  12   0     8489.69     9347.30    511.48 o 
   1  12   0      660.07      440.50     81.23 o 
   2  12   0    12195.97    12211.94    310.03 o 
   3  12   0     1004.16      968.19    106.37 o 
   4  12   0     5752.35     5745.35    241.97 o 
   5  12   0      331.69      233.47     94.95 o 
   6  12   0      705.64      511.29    108.55 o 
   7  12   0       30.47      144.48     77.76 o 
   8  12   0        0.15      -66.05     66.05 o 
   9  12   0      285.47      205.22     83.09 o 
  10  12   0      197.42      142.92    124.78 o 
  11  12   0       23.81      121.68    149.43 o 
  12  12   0      740.57      589.83    131.43 o 
  13  12   0      426.94      567.03    140.01 o 
  14  12   0      821.45      987.09    154.80 o 
  15  12   0       12.14       29.37    106.45 o 
   1  13   0      873.45      746.12    118.14 o 
   2  13   0     1062.62      908.16    121.49 o 
   3  13   0     1457.23     1403.13    137.68 o 
   4  13   0     4191.39     3799.19    210.78 o 
   5  13   0     2520.60     2361.16    186.89 o 
   6  13   0     2957.96     3025.95    204.51 o 
   7  13   0     1453.53     1686.36    164.59 o 
   8  13   0     2646.39     2893.16    208.74 o 
   9  13   0     1079.71     1140.45    144.54 o 
  10  13   0     1273.53     1456.75    143.77 o 
  11  13   0      610.46      718.15    116.43 o 
  12  13   0      379.22      409.69    102.81 o 
  13  13   0      459.75      441.35    109.14 o 
  14  13   0        8.80      148.22     91.34 o 
   0  14   0       23.81      283.10    175.25 o 
   1  14   0     5002.26     4453.35    301.49 o 
   2  14   0       29.49       55.78     88.74 o 
   3  14   0      946.16     1159.01    143.10 o 
   4  14   0      236.26       93.58     92.06 o 
   5  14   0      265.50      309.06    103.04 o 
   6  14   0        8.51      -78.14     78.14 o 
   7  14   0        3.37       42.90     86.92 o 
   8  14   0        0.46      -43.13     87.19 o 
   9  14   0      157.66      187.11    106.63 o 
  10  14   0      139.61      150.98    118.86 o 
  11  14   0      513.61      619.26    234.93 o 
  12  14   0       63.30      162.86    142.18 o 
  13  14   0      658.10      743.65    166.94 o 
   1  15   0        0.72      -96.93     96.93 o 
   2  15   0      153.93       23.12    107.53 o 
   3  15   0       22.04        6.09     98.75 o 
   4  15   0      515.55      571.29    124.70 o 
   5  15   0      124.47      161.34    113.81 o 
   6  15   0      490.32      374.46    119.57 o 
   7  15   0      553.24      418.28    155.14 o 
   8  15   0      255.73      259.73    115.53 o 
   9  15   0       93.53      -21.17    112.76 o 
  10  15   0      190.48     -106.41    106.41 o 
  11  15   0      138.59      368.42    140.31 o 
  12  15   0        3.49      -35.07    201.45 o 
   0  16   0     2970.32     2305.26    395.44 o 
   1  16   0      513.70      128.36    141.33 o 
   2  16   0        3.91      -96.97    140.42 o 
   3  16   0       21.50      -79.84    122.30 o 
   4  16   0       92.04       36.38    115.36 o 
   5  16   0       35.68      109.94    121.16 o 
   6  16   0      181.01      148.46    111.96 o 
   7  16   0       14.21      123.47    162.77 o 
   8  16   0        0.18      159.55    116.35 o 
   9  16   0      142.72      312.88    143.68 o 
  10  16   0      138.63      130.50    154.26 o 
  11  16   0       14.10      167.82    135.68 o 
   1  17   0       34.42       55.07    127.67 o 
   2  17   0       58.37        7.58    120.38 o 
   3  17   0        6.76        9.07    117.72 o 
   4  17   0       37.17      -85.26    107.13 o 
   5  17   0        1.99      193.48    134.94 o 
   6  17   0        0.80       46.07    132.11 o 
   7  17   0       19.30       77.35    131.32 o 
   8  17   0        0.16       12.76    129.83 o 
   9  17   0        0.36       74.25    186.49 o 
   0  18   0      110.29     -200.49    276.36 o 
   1  18   0      286.03      383.12    162.32 o 
   2  18   0        2.08      -81.94    126.06 o 
   3  18   0      646.48      493.77    238.44 o 
   4  18   0        0.15       -1.98    138.71 o 
   5  18   0       84.88       60.51    149.60 o 
   6  18   0       57.70      101.37    147.82 o 
   7  18   0        2.58       86.22    140.66 o 
   1  19   0      128.06      200.07    162.40 o 
   2  19   0      105.82     -112.92    144.97 o 
   3  19   0      131.12     -130.18    130.18 o 
 -19   0   1     1116.31     1105.45    265.13 o 
 -17   0   1     1318.58     1545.83    265.13 o 
 -15   0   1       53.00       -1.16    143.80 o 
 -13   0   1       18.56      -29.87     77.31 o 
 -11   0   1    15042.04    15188.61    410.30 o 
  -9   0   1    21262.17    21366.09    517.08 o 
  -7   0   1    44123.14    44537.05    972.41 o 
  -5   0   1    43588.17    42030.51    899.77 o 
  -3   0   1     8305.60     8562.72    179.57 o 
   1   0   1       30.19      -13.73     13.73 o 
   3   0   1   122630.18   126122.73   2053.86 o 
   5   0   1   110412.20   111738.37   2034.80 o 
   7   0   1    27578.35    25763.44    523.14 o 
   9   0   1    41592.02    41667.32    938.57 o 
  11   0   1    12020.97    12542.14    354.59 o 
  13   0   1    10758.82    10121.53    419.63 o 
  15   0   1      617.38      390.95    148.29 o 
  17   0   1      115.92      269.62    161.77 o 
  19   0   1      195.99      139.30    170.76 o 
 -19   1   1       17.54       74.40    124.76 o 
 -18   1   1     1023.70     1155.07    166.97 o 
 -17   1   1      739.89      881.26    150.31 o 
 -16   1   1     2208.95     2045.21    224.41 o 
 -15   1   1     3653.18     3931.30    206.21 o 
 -14   1   1     2539.44     2712.51    148.26 o 
 -13   1   1     4652.88     4565.51    172.84 o 
 -12   1   1       49.82       73.98     38.40 o 
 -11   1   1     4812.07     4508.00    143.23 o 
 -10   1   1       63.73       31.99     30.55 o 
  -9   1   1     6987.31     6660.56    142.52 o 
  -8   1   1     8395.57     9002.25    214.01 o 
  -7   1   1      127.09      188.82     44.03 o 
  -6   1   1    14464.09    14567.41    289.65 o 
  -5   1   1      102.10      130.94     26.75 o 
  -4   1   1     4119.45     4407.14     95.44 o 
  -3   1   1    17716.50    18956.96    250.34 o 
  -2   1   1    44874.53    45852.71    568.26 o 
  -1   1   1    26728.15    27293.39    449.39 o 
   0   1   1    60744.49    61774.83   1116.47 o 
   1   1   1    44732.78    44583.36    855.86 o 
   2   1   1     3923.69     4151.46     78.51 o 
   3   1   1    53861.53    55615.55    783.95 o 
   4   1   1     8111.97     7953.11    142.97 o 
   5   1   1     7659.63     7821.62    164.56 o 
   6   1   1     5095.53     4978.81    126.19 o 
   7   1   1     9833.85     9769.61    269.20 o 
   8   1   1     2045.96     1926.26     96.66 o 
   9   1   1      266.63      341.41     53.30 o 
  10   1   1     1583.99     1561.88     68.92 o 
  11   1   1      968.45     1000.53     70.77 o 
  12   1   1     1292.81     1229.68     83.91 o 
  13   1   1     3583.55     3518.11    257.50 o 
  14   1   1     2032.85     2061.95    170.18 o 
  15   1   1     1159.46     1615.10    179.75 o 
  16   1   1      391.75      532.67    118.87 o 
  17   1   1     1812.20     1489.48    174.42 o 
  18   1   1       65.59      -48.81    105.60 o 
  19   1   1     1073.32     1299.77    298.83 o 
 -19   2   1       18.80       -3.20    112.08 o 
 -18   2   1      285.62      367.35    128.43 o 
 -17   2   1      130.52      -90.52     90.52 o 
 -16   2   1       41.20       84.80     82.02 o 
 -15   2   1      149.09      154.03    101.39 o 
 -14   2   1     1658.45     2044.02    126.65 o 
 -13   2   1      581.24      556.01     62.18 o 
 -12   2   1     1446.65     1481.18    102.90 o 
 -11   2   1     3424.87     3423.65    146.17 o 
 -10   2   1     7864.31     7858.91    200.43 o 
  -9   2   1      189.69      122.89     42.88 o 
  -8   2   1     5479.97     5280.48    136.91 o 
  -7   2   1     7962.68     8167.37    163.73 o 
  -6   2   1    28202.67    28451.62    481.22 o 
  -5   2   1     1707.17     1842.89     74.24 o 
  -4   2   1     3131.26     2722.92     74.96 o 
  -3   2   1    15198.72    15802.30    252.20 o 
  -2   2   1      881.18      859.88     27.71 o 
  -1   2   1    77595.05    80603.40    967.83 o 
   0   2   1        0.49       -9.42     11.74 o 
   1   2   1    61354.87    62070.09    629.48 o 
   2   2   1    11625.65    11490.86    187.77 o 
   3   2   1    13293.88    12664.30    228.37 o 
   4   2   1     6121.75     6082.83    143.85 o 
   5   2   1     2996.62     2870.45    116.22 o 
   6   2   1      520.20      474.41     45.55 o 
   7   2   1     1249.74     1522.99     83.03 o 
   8   2   1      277.22      232.84     46.61 o 
   9   2   1     6006.80     5771.95    190.78 o 
  10   2   1      224.58      204.55     56.61 o 
  11   2   1     4998.07     5137.15    264.31 o 
  12   2   1     4611.92     4404.15    161.10 o 
  13   2   1     1208.27     1224.81     99.93 o 
  14   2   1       12.85       62.29     64.97 o 
  15   2   1     2055.26     2761.52    181.38 o 
  16   2   1        4.14       29.25     88.53 o 
  17   2   1     1327.10     1511.00    174.90 o 
  18   2   1       67.86      230.76    292.09 o 
  19   2   1      135.88      310.59    213.45 o 
 -19   3   1        3.52     -106.78    106.78 o 
 -18   3   1        0.04      -94.72     94.72 o 
 -17   3   1      358.72      609.51    215.70 o 
 -16   3   1      119.08      280.28     88.31 o 
 -15   3   1      309.02      289.66     83.86 o 
 -14   3   1       11.77       63.37     76.37 o 
 -13   3   1      503.95      568.85    101.83 o 
 -12   3   1       32.33       92.03     67.15 o 
 -11   3   1      354.11      368.88     69.83 o 
 -10   3   1      367.22      304.98     60.01 o 
  -9   3   1       90.80       60.33     38.41 o 
  -8   3   1      701.68      613.00     61.48 o 
  -7   3   1    10119.27    10512.36    219.40 o 
  -6   3   1       10.56        8.14     31.10 o 
  -5   3   1      705.02      807.28     52.17 o 
  -4   3   1      185.32      277.36     40.00 o 
  -3   3   1    10512.44    11058.51    187.30 o 
  -2   3   1     4813.34     4944.32     75.78 o 
  -1   3   1      323.90      349.40     24.51 o 
   0   3   1      248.66      285.79     22.57 o 
   1   3   1      162.58      173.21     24.57 o 
   2   3   1     8150.68     8010.06    119.24 o 
   3   3   1     6826.60     7119.62    227.99 o 
   4   3   1     8031.03     7627.92    198.28 o 
   5   3   1    18622.00    18827.63    337.47 o 
   6   3   1    29398.06    28942.54    493.29 o 
   7   3   1    20586.37    20295.07    460.17 o 
   8   3   1     9684.90     9471.39    205.65 o 
   9   3   1     5905.22     6584.22    409.44 o 
  10   3   1     3595.56     3815.26    159.77 o 
  11   3   1     3635.37     3699.46    203.31 o 
  12   3   1      359.36      176.53     79.13 o 
  13   3   1      278.45      221.49     96.87 o 
  14   3   1       98.87      185.29    106.73 o 
  15   3   1       78.39       91.39     66.04 o 
  16   3   1       13.10       78.10    107.85 o 
  17   3   1       40.41      117.40    116.84 o 
  18   3   1      129.76       -6.25    105.51 o 
  19   3   1       14.68      -55.98    108.04 o 
 -19   4   1       56.24      265.72    127.08 o 
 -18   4   1      105.61       80.31    102.75 o 
 -17   4   1        6.34       -9.22     90.51 o 
 -16   4   1       65.36      113.42    110.10 o 
 -15   4   1      283.59      340.81    138.84 o 
 -14   4   1     1515.10     1428.15    205.94 o 
 -13   4   1     1931.20     1991.73    167.29 o 
 -12   4   1     1004.13      974.50    108.62 o 
 -11   4   1     2329.13     2354.98    149.02 o 
 -10   4   1     1459.98     1536.29    114.98 o 
  -9   4   1     4272.25     3968.20    274.36 o 
  -8   4   1       70.16       36.62     41.05 o 
  -7   4   1     2283.26     2303.22    175.91 o 
  -6   4   1     8041.58     8233.17    208.31 o 
  -5   4   1      673.59      673.79     66.08 o 
  -4   4   1      247.07      199.20     29.77 o 
  -3   4   1     6293.73     6254.57    125.06 o 
  -2   4   1     8751.15     9421.04    181.72 o 
  -1   4   1        7.26       56.47     37.59 o 
   0   4   1   420805.00   430786.38   5849.18 o 
   1   4   1    10479.37    10251.69    192.53 o 
   2   4   1     1028.43      838.65     72.04 o 
   3   4   1     4028.98     3798.62     86.39 o 
   4   4   1     5883.39     5436.40    170.42 o 
   5   4   1     1443.76     1366.64     94.31 o 
   6   4   1     6726.68     6707.19    185.85 o 
   7   4   1      505.85      492.43     88.41 o 
   8   4   1      984.41     1027.53     85.08 o 
   9   4   1        1.81       19.04     40.13 o 
  10   4   1     9478.68     8660.08    278.23 o 
  11   4   1      217.52      207.38     68.93 o 
  12   4   1       60.16        2.87     64.99 o 
  13   4   1        0.16       99.00     88.40 o 
  14   4   1     4420.17     4434.26    341.01 o 
  15   4   1       27.73      125.82    157.28 o 
  16   4   1     2529.25     2809.13    180.80 o 
  17   4   1       68.18      155.80     96.53 o 
  18   4   1      681.59      775.58    140.86 o 
  19   4   1       14.21     -175.25    175.25 o 
 -19   5   1       72.09      157.28    224.68 o 
 -18   5   1      213.12      166.21    150.54 o 
 -17   5   1     1282.00     1384.06    314.56 o 
 -16   5   1      416.54      642.60    229.18 o 
 -15   5   1     1387.61     1385.24    218.15 o 
 -14   5   1     2537.08     2610.43    568.45 o 
 -13   5   1      779.38      703.51    109.47 o 
 -12   5   1     4491.77     4858.58    232.31 o 
 -11   5   1        6.51       19.87     65.83 o 
 -10   5   1     4057.58     4273.65    177.12 o 
  -9   5   1     5916.91     5683.68    192.56 o 
  -8   5   1     4178.94     4248.55    175.50 o 
  -7   5   1    22139.87    21377.60    443.41 o 
  -6   5   1     2883.20     2936.77    135.70 o 
  -5   5   1    14697.74    14153.73    242.78 o 
  -4   5   1      715.95      793.43     93.71 o 
  -3   5   1    24579.96    24605.94    389.16 o 
  -2   5   1     3426.57     3381.56    107.86 o 
  -1   5   1    46695.54    46931.64    681.04 o 
   0   5   1    12520.56    12342.19    211.24 o 
   1   5   1    22464.67    22500.79    351.70 o 
   2   5   1    27471.63    27373.14    367.25 o 
   3   5   1     3127.39     3201.16     91.75 o 
   4   5   1    12157.16    11640.00    206.88 o 
   5   5   1      135.78       98.75     51.58 o 
   6   5   1    12156.94    12626.90    330.20 o 
   7   5   1     7986.58     7941.99    220.79 o 
   8   5   1      854.51      763.34     80.59 o 
   9   5   1     1748.90     1520.74    184.88 o 
  10   5   1       31.98       13.70     45.72 o 
  11   5   1      669.39      545.68     88.84 o 
  12   5   1      640.48      630.59    101.03 o 
  13   5   1      141.20      187.66    105.32 o 
  14   5   1     1223.82     1157.06    325.79 o 
  15   5   1      241.09      440.38    188.74 o 
  16   5   1     1259.61      867.28    251.65 o 
  17   5   1        7.90      -58.42    166.27 o 
  18   5   1      509.81      579.69    256.14 o 
 -18   6   1      829.41     1415.51    328.04 o 
 -17   6   1      184.79      444.88    229.18 o 
 -16   6   1      484.06      629.12    238.17 o 
 -15   6   1       41.18       89.87    175.25 o 
 -14   6   1      395.57      434.25    129.45 o 
 -13   6   1        1.54       15.76    113.85 o 
 -12   6   1     2466.19     2529.70    298.36 o 
 -11   6   1     2326.31     2190.55    172.48 o 
 -10   6   1    11790.10    11886.79    311.04 o 
  -9   6   1       77.65      102.40     75.14 o 
  -8   6   1    17763.99    17600.52    413.29 o 
  -7   6   1      976.62      939.21     81.48 o 
  -6   6   1    30608.06    29903.12    473.30 o 
  -5   6   1      645.03      685.20     51.75 o 
  -4   6   1    30719.91    30728.68    483.37 o 
  -3   6   1     4332.36     4284.05    132.52 o 
  -2   6   1    15862.85    15465.74    263.03 o 
  -1   6   1    16290.96    16907.91    284.93 o 
   0   6   1      195.95      206.31     41.36 o 
   1   6   1    21489.29    21930.21    375.15 o 
   2   6   1    11740.50    11555.02    184.76 o 
   3   6   1      826.91      843.29     57.91 o 
   4   6   1    44968.15    43980.98    664.51 o 
   5   6   1      245.27      205.08     36.19 o 
   6   6   1    31681.62    30453.32    681.81 o 
   7   6   1     3341.64     3450.44    162.22 o 
   8   6   1    21212.04    20730.96    633.00 o 
   9   6   1      499.67      562.57     81.25 o 
  10   6   1     9916.36     9601.74    274.27 o 
  11   6   1      523.68      559.56     96.50 o 
  12   6   1    10027.00     9718.80    352.72 o 
  13   6   1        6.39      126.39    108.08 o 
  14   6   1      772.74      895.60    200.33 o 
  15   6   1      168.50       17.97    170.76 o 
  16   6   1       15.76      188.74    206.71 o 
  17   6   1      101.55      238.17    215.70 o 
  18   6   1      160.29      593.17    260.63 o 
 -18   7   1      524.23     1020.07    319.05 o 
 -17   7   1      655.84     1105.45    305.57 o 
 -16   7   1     1318.83      593.17    260.63 o 
 -15   7   1     2632.43     2514.70    343.77 o 
 -14   7   1     2815.71     2842.87    319.14 o 
 -13   7   1      611.53      661.77    144.28 o 
 -12   7   1     2570.08     2752.73    208.49 o 
 -11   7   1      518.57      539.98    109.38 o 
 -10   7   1     3897.33     3829.25    190.10 o 
  -9   7   1       18.52       52.47     59.34 o 
  -8   7   1       10.03       40.68     32.33 o 
  -7   7   1     1603.65     1572.02     76.87 o 
  -6   7   1      807.80      755.38     59.45 o 
  -5   7   1     4998.45     4940.95    137.17 o 
  -4   7   1     2759.55     2839.14    117.62 o 
  -3   7   1     9368.91     9228.88    182.20 o 
  -2   7   1    24599.38    24482.86    395.46 o 
  -1   7   1    46682.68    45219.39    676.60 o 
   0   7   1    50547.95    49997.18    871.54 o 
   1   7   1    28727.06    28632.42    481.41 o 
   2   7   1    23352.44    23349.47    358.52 o 
   3   7   1     7189.32     6963.12    233.33 o 
   4   7   1     9501.76     9275.70    194.53 o 
   5   7   1      695.62      708.62     62.02 o 
   6   7   1     3014.07     3002.14    100.58 o 
   7   7   1      850.75      949.69     97.36 o 
   8   7   1      320.76      299.91     94.70 o 
   9   7   1      135.55       99.72     90.69 o 
  10   7   1      188.00      170.71     70.97 o 
  11   7   1       13.66       58.48     77.60 o 
  12   7   1      669.95      691.37    139.41 o 
  13   7   1     2909.24     2309.33    330.29 o 
  14   7   1     2201.42     2135.94    288.34 o 
  15   7   1      375.38      536.51    178.09 o 
  16   7   1      713.40      494.31    242.66 o 
  17   7   1      355.07      422.41    247.15 o 
  18   7   1      296.27      319.05    238.17 o 
 -18   8   1        0.76      534.75    269.62 o 
 -17   8   1      264.54      215.70    220.19 o 
 -16   8   1       40.71       96.16    157.04 o 
 -15   8   1       49.14       56.34    393.20 o 
 -14   8   1      231.43       94.37    147.97 o 
 -13   8   1      169.64       91.60    138.78 o 
 -12   8   1      232.66      313.08    121.30 o 
 -11   8   1     5493.54     6390.48    415.76 o 
 -10   8   1      224.55      314.45     57.65 o 
  -9   8   1     6417.82     6453.47    165.35 o 
  -8   8   1       20.39       42.60     40.33 o 
  -7   8   1    11159.27    11182.35    301.53 o 
  -6   8   1     1516.06     1239.89     93.80 o 
  -5   8   1     8953.80     8808.13    196.92 o 
  -4   8   1     1968.31     2054.33    106.51 o 
  -3   8   1     7332.22     7154.78    159.96 o 
  -2   8   1     2296.81     2345.13     94.05 o 
  -1   8   1      181.66      239.35     45.32 o 
   0   8   1      344.40      286.18     55.70 o 
   1   8   1     2490.41     2672.75    133.81 o 
   2   8   1     4513.80     4519.22    149.05 o 
   3   8   1     6134.83     5954.78    156.43 o 
   4   8   1     2490.55     2414.38     96.38 o 
   5   8   1     6252.65     6341.80    166.58 o 
   6   8   1       98.59       82.53     42.61 o 
   7   8   1      471.47      388.78     55.60 o 
   8   8   1     1100.20      921.18     66.83 o 
   9   8   1     2431.01     2520.83    162.07 o 
  10   8   1     1130.62     1133.61    121.13 o 
  11   8   1      479.95      628.28    136.72 o 
  12   8   1     1122.43     1107.14    215.56 o 
  13   8   1     1350.64     1571.42    590.92 o 
  14   8   1      388.18      488.38    184.60 o 
  15   8   1       44.74      218.07    155.83 o 
  16   8   1      352.09      594.73    209.47 o 
  17   8   1       49.40      -58.42    229.18 o 
 -17   9   1       30.28       35.95    206.71 o 
 -16   9   1      498.62      345.61    363.99 o 
 -15   9   1       40.89      104.13    155.31 o 
 -14   9   1      617.46      778.57    211.52 o 
 -13   9   1      296.10      109.47    149.24 o 
 -12   9   1      369.16      595.77    129.67 o 
 -11   9   1      500.71      365.50    116.75 o 
 -10   9   1       27.48       83.91     57.18 o 
  -9   9   1      412.37      470.39     61.93 o 
  -8   9   1      168.71      122.44     50.71 o 
  -7   9   1       13.23      -43.05     43.97 o 
  -6   9   1       21.07       35.96     44.36 o 
  -5   9   1       88.48       82.28     48.49 o 
  -4   9   1      241.29      275.99     57.58 o 
  -3   9   1      165.89      154.79     46.76 o 
  -2   9   1        3.61       -8.13     37.71 o 
  -1   9   1      397.02      422.39     60.28 o 
   0   9   1     3053.20     3063.57    138.83 o 
   1   9   1     3201.45     3092.67    138.73 o 
   2   9   1      476.60      443.75     71.76 o 
   3   9   1     1589.62     1604.89    100.42 o 
   4   9   1     3432.09     3357.38    163.31 o 
   5   9   1     4002.65     3955.10    125.96 o 
   6   9   1     3515.71     3335.60    128.51 o 
   7   9   1     4244.05     4392.20    146.99 o 
   8   9   1     3003.83     2878.57    128.14 o 
   9   9   1     1008.09     1031.24     76.32 o 
  10   9   1     1848.14     1872.47    147.70 o 
  11   9   1      182.51      338.21     83.40 o 
  12   9   1      794.01      890.10    205.88 o 
  13   9   1      106.86      163.05    238.17 o 
  14   9   1      666.97      640.51    193.25 o 
  15   9   1       22.12     -138.72    138.72 o 
  16   9   1       44.01      215.55    173.25 o 
  17   9   1       59.20      188.74    238.17 o 
 -17  10   1       41.23      -73.96    177.58 o 
 -16  10   1      102.48      -37.84    180.37 o 
 -15  10   1      128.06       81.83     87.59 o 
 -14  10   1       95.01       44.40    157.69 o 
 -13  10   1      482.21      529.33    103.65 o 
 -12  10   1      924.99      906.32    168.74 o 
 -11  10   1      662.74      676.04    110.28 o 
 -10  10   1      235.88      161.69     79.39 o 
  -9  10   1      152.69      116.68     70.32 o 
  -8  10   1        0.46       13.27     58.54 o 
  -7  10   1      287.28      320.65     78.47 o 
  -6  10   1      181.17      161.00     60.03 o 
  -5  10   1      133.14       70.04     52.38 o 
  -4  10   1       82.44      184.71     58.32 o 
  -3  10   1      448.48      375.57     55.01 o 
  -2  10   1        5.59       -9.16     53.17 o 
  -1  10   1     4071.99     4104.05    160.80 o 
   0  10   1      326.99      340.85     86.65 o 
   1  10   1     8514.13     8137.19    270.83 o 
   2  10   1       78.85       52.43     67.32 o 
   3  10   1     5116.10     5189.56    256.52 o 
   4  10   1      111.81      105.89     62.59 o 
   5  10   1     1602.50     1776.62    108.56 o 
   6  10   1      318.77      296.91     74.71 o 
   7  10   1       13.49       43.75     49.96 o 
   8  10   1      164.32      178.96     71.26 o 
   9  10   1      760.75      862.23    143.74 o 
  10  10   1       31.10       -0.88     76.49 o 
  11  10   1      613.72      567.44    101.33 o 
  12  10   1     1079.59      978.43    123.20 o 
  13  10   1      381.54      293.94     90.02 o 
  14  10   1       19.47     -119.08    139.81 o 
  15  10   1     1202.11     1237.11    275.98 o 
  16  10   1       11.62      189.73    187.71 o 
 -16  11   1      199.07      269.72    285.35 o 
 -15  11   1      313.09      133.14    120.35 o 
 -14  11   1      124.15      152.25     99.95 o 
 -13  11   1      659.22      791.40    124.80 o 
 -12  11   1        1.21      -19.15    123.14 o 
 -11  11   1      773.40      740.90    125.98 o 
 -10  11   1     1050.63     1151.32    129.17 o 
  -9  11   1      945.02     1233.07    205.61 o 
  -8  11   1     3030.89     3018.32    325.83 o 
  -7  11   1     2693.64     2843.19    304.20 o 
  -6  11   1     5470.24     5807.10    235.30 o 
  -5  11   1      323.16      413.83     76.91 o 
  -4  11   1     2140.29     2278.26    125.26 o 
  -3  11   1      297.48      135.56     56.48 o 
  -2  11   1     2499.37     2697.79    146.41 o 
  -1  11   1      446.90      314.06     68.49 o 
   0  11   1     2147.71     2107.39    122.80 o 
   1  11   1     1951.59     1888.71    133.51 o 
   2  11   1      451.76      266.73     73.11 o 
   3  11   1     3811.61     3652.29    188.30 o 
   4  11   1     1291.62     1285.03    120.83 o 
   5  11   1     1742.19     1915.48    147.51 o 
   6  11   1     3319.97     3442.51    221.40 o 
   7  11   1     1592.16     1799.93    141.78 o 
   8  11   1     1725.57     1707.21    133.95 o 
   9  11   1      192.32      211.24     74.59 o 
  10  11   1      924.77      809.92    130.58 o 
  11  11   1       88.41       89.71     85.48 o 
  12  11   1       87.62      -46.52     82.77 o 
  13  11   1       84.52      303.93    202.69 o 
  14  11   1       51.13      159.43     93.95 o 
  15  11   1      170.09      238.55    199.51 o 
  16  11   1       12.66     -112.34    274.12 o 
 -15  12   1        0.19      -93.51    104.16 o 
 -14  12   1      212.43      231.50    115.45 o 
 -13  12   1      654.39      444.87    119.49 o 
 -12  12   1       98.50      236.38    114.22 o 
 -11  12   1      927.34      827.23    140.63 o 
 -10  12   1      237.74      311.12     95.37 o 
  -9  12   1     2140.70     2172.08    177.37 o 
  -8  12   1      201.93      171.61     88.80 o 
  -7  12   1     1503.46     1651.37    134.19 o 
  -6  12   1     1664.94     1846.55    136.85 o 
  -5  12   1     3725.25     3628.60    193.25 o 
  -4  12   1     1454.55     1698.82    129.88 o 
  -3  12   1     3160.71     3345.25    172.87 o 
  -2  12   1     1600.32     1593.44    132.97 o 
  -1  12   1      563.62      482.24     81.20 o 
   0  12   1    23187.63    22712.34    455.91 o 
   1  12   1     4942.10     4751.31    187.35 o 
   2  12   1      344.19      398.89     88.71 o 
   3  12   1     2783.09     2958.53    187.11 o 
   4  12   1      714.78      521.59    110.95 o 
   5  12   1     5393.25     5348.74    283.72 o 
   6  12   1      974.63      978.68    182.91 o 
   7  12   1     5108.79     5087.77    259.85 o 
   8  12   1       74.37       75.68     83.09 o 
   9  12   1     1624.70     1734.41    159.88 o 
  10  12   1      785.48      954.92    149.32 o 
  11  12   1     1600.22     1778.27    189.48 o 
  12  12   1        4.95      253.87    107.71 o 
  13  12   1      222.85      389.69    226.37 o 
  14  12   1      309.79      162.84    118.46 o 
  15  12   1        0.07     -160.86    160.86 o 
 -14  13   1      713.14      968.51    162.98 o 
 -13  13   1      578.05      492.96    134.20 o 
 -12  13   1      693.82      943.99    158.49 o 
 -11  13   1      495.03      448.93    126.75 o 
 -10  13   1       95.08       39.56    103.09 o 
  -9  13   1      115.06      196.29     82.20 o 
  -8  13   1       19.94      138.19     79.72 o 
  -7  13   1      296.53      206.06     84.08 o 
  -6  13   1       12.26      -59.60     77.71 o 
  -5  13   1      155.86      132.25     82.62 o 
  -4  13   1      859.75      751.11    114.61 o 
  -3  13   1     1079.29     1180.51    131.33 o 
  -2  13   1     4357.07     4348.42    232.47 o 
  -1  13   1     3959.73     4215.25    369.06 o 
   0  13   1     2996.77     3334.77    203.62 o 
   1  13   1     1755.56     1830.59    160.91 o 
   2  13   1     5011.90     5082.75    361.70 o 
   3  13   1     1031.18     1078.56    215.99 o 
   4  13   1     2343.36     1986.00    188.75 o 
   5  13   1       61.81       94.89     87.90 o 
   6  13   1      407.40      367.04    105.46 o 
   7  13   1      164.87      177.12     97.33 o 
   8  13   1       29.63      -77.82     77.82 o 
   9  13   1      135.43      141.02     96.38 o 
  10  13   1       27.32       91.18    113.04 o 
  11  13   1      164.78      151.85    141.09 o 
  12  13   1       93.65      116.74    106.58 o 
  13  13   1      316.89      528.21    144.68 o 
  14  13   1      219.07      244.29    123.81 o 
 -13  14   1      170.18      146.91    107.83 o 
 -12  14   1      347.86      432.34    143.72 o 
 -11  14   1        0.31      116.24    102.65 o 
 -10  14   1     1618.91     2046.27    180.66 o 
  -9  14   1        5.72       90.70     82.07 o 
  -8  14   1     1682.15     1528.86    167.64 o 
  -7  14   1       15.82       47.72     89.26 o 
  -6  14   1     1249.73     1195.73    147.49 o 
  -5  14   1       52.04      -58.21     83.73 o 
  -4  14   1      875.07     1125.07    237.87 o 
  -3  14   1       45.81       39.69     92.55 o 
  -2  14   1      827.79      969.30    134.35 o 
  -1  14   1      263.00      -20.40    103.21 o 
   0  14   1        7.76      -79.20    101.09 o 
   1  14   1       23.19     -131.87    131.87 o 
   2  14   1      756.91      462.42    218.58 o 
   3  14   1      922.66      830.56    129.45 o 
   4  14   1      717.91      681.87    126.67 o 
   5  14   1      130.23      126.02    169.94 o 
   6  14   1      965.58     1081.87    155.35 o 
   7  14   1      220.58      193.60    115.56 o 
   8  14   1      430.18      490.38    122.54 o 
   9  14   1        6.09        5.25     94.41 o 
  10  14   1      111.86       77.42    113.39 o 
  11  14   1        6.23      123.41    123.39 o 
  12  14   1      277.31      421.47    143.31 o 
  13  14   1       51.13       85.55    129.52 o 
 -12  15   1      160.36      153.42    136.03 o 
 -11  15   1      227.89      255.34    133.71 o 
 -10  15   1      163.74      278.28    135.88 o 
  -9  15   1       20.70      -95.38     95.38 o 
  -8  15   1        2.16      -92.33     92.33 o 
  -7  15   1        0.62      -48.49     94.05 o 
  -6  15   1       16.55       26.05     88.63 o 
  -5  15   1        0.98       64.13     91.45 o 
  -4  15   1        0.85       83.33     91.68 o 
  -3  15   1       68.58       -4.61    109.08 o 
  -2  15   1      166.19      220.16    150.40 o 
  -1  15   1     1117.29      994.15    200.43 o 
   0  15   1        2.39       58.29    111.08 o 
   1  15   1        9.33     -160.83    175.60 o 
   2  15   1       19.93        4.41    133.47 o 
   3  15   1       36.45     -112.01    112.35 o 
   4  15   1      238.80      250.71    111.27 o 
   5  15   1      398.63      284.12    123.88 o 
   6  15   1      190.89      276.45    115.37 o 
   7  15   1      303.85      228.98    143.99 o 
   8  15   1      104.24      279.63    113.47 o 
   9  15   1      518.89      552.67    177.95 o 
  10  15   1       34.17      135.05    148.23 o 
  11  15   1       75.32      524.07    404.20 o 
  12  15   1       87.95       61.66    137.72 o 
 -11  16   1       42.08      -72.87    128.23 o 
 -10  16   1      176.99        5.19    132.78 o 
  -9  16   1       79.30       27.12    127.78 o 
  -8  16   1       67.54       26.89    103.62 o 
  -7  16   1      107.01       57.49    110.53 o 
  -6  16   1       16.48       17.65    115.74 o 
  -5  16   1      130.11      104.99    120.57 o 
  -4  16   1        7.44      -64.55    109.02 o 
  -3  16   1       64.93      103.53    118.95 o 
  -2  16   1       77.63       24.23    111.42 o 
  -1  16   1       15.00      -72.22    132.32 o 
   0  16   1       23.70      -32.80    202.62 o 
   1  16   1        7.24     -104.92    108.35 o 
   2  16   1      738.34      713.86    249.82 o 
   3  16   1       20.45      -20.60    109.62 o 
   4  16   1      804.60      812.37    171.81 o 
   5  16   1       89.34       88.32    118.88 o 
   6  16   1      184.20      127.24    106.04 o 
   7  16   1       41.67      -37.12    108.32 o 
   8  16   1        0.13      -97.21     97.21 o 
   9  16   1       66.92      292.70    170.38 o 
  10  16   1       13.87      -93.62    121.83 o 
  -9  17   1      329.34      403.50    185.23 o 
  -8  17   1      282.06      396.38    156.11 o 
  -7  17   1      280.85      522.37    162.61 o 
  -6  17   1      340.05      327.17    198.27 o 
  -5  17   1      311.21      215.83    145.39 o 
  -4  17   1      205.38      210.86    130.68 o 
  -3  17   1      153.23      209.71    127.46 o 
  -2  17   1      138.99       -4.77    124.32 o 
  -1  17   1      474.55      271.63    151.94 o 
   0  17   1      165.47       55.51    127.59 o 
   1  17   1        3.55       47.74    124.60 o 
   2  17   1        2.64      -22.47    119.21 o 
   3  17   1        9.68      -75.90    114.42 o 
   4  17   1       24.92     -101.24    113.65 o 
   5  17   1      325.41      361.39    152.40 o 
   6  17   1       11.89       11.37    128.52 o 
   7  17   1      384.79      270.69    142.77 o 
   8  17   1       12.07      219.55    166.71 o 
   9  17   1      154.81      213.59    175.34 o 
  -7  18   1        6.90      -45.97    133.36 o 
  -6  18   1       20.08       78.19    143.93 o 
  -5  18   1       85.21      159.72    181.03 o 
  -4  18   1      166.50      -70.65    123.64 o 
  -3  18   1      193.52     -112.86    136.76 o 
  -2  18   1      116.44      248.74    359.43 o 
  -1  18   1      354.57      132.46    148.14 o 
   0  18   1       44.77      -43.40    154.81 o 
   1  18   1      529.03      507.03    178.51 o 
   2  18   1      203.73       90.34    141.51 o 
   3  18   1      279.41      212.28    148.61 o 
   4  18   1      270.79      277.10    152.42 o 
   5  18   1       79.08       44.91    136.89 o 
   6  18   1      277.24      399.30    191.86 o 
  -3  19   1       42.94      100.69    153.88 o 
  -2  19   1      228.84      337.59    165.43 o 
  -1  19   1      141.67       18.10    172.49 o 
   0  19   1      324.31      211.98    163.10 o 
   1  19   1      417.08      205.10    164.11 o 
   2  19   1      220.14      213.42    161.91 o 
   3  19   1      249.05      289.42    166.21 o 
 -20   0   2        1.06      -22.47    188.74 o 
 -18   0   2       82.49      -35.95    152.79 o 
 -16   0   2     1515.80     1646.58    193.14 o 
 -14   0   2     1210.68     1338.55    174.63 o 
 -12   0   2     1725.84     1893.75    134.84 o 
 -10   0   2      529.91      704.61     77.16 o 
  -8   0   2      189.67      246.65     47.87 o 
  -6   0   2     1179.51     1387.38     79.21 o 
  -4   0   2    18037.43    16854.08    269.68 o 
  -2   0   2    37854.45    38651.39    632.51 o 
   0   0   2      185.17       94.82     19.37 o 
   2   0   2   152309.56   159970.67   2200.26 o 
   4   0   2    35842.26    35151.67    732.93 o 
   6   0   2     2505.81     2334.71    129.72 o 
   8   0   2     2960.71     2360.21    173.46 o 
  10   0   2     3207.91     2889.54    140.33 o 
  12   0   2     6141.17     5954.92    379.72 o 
  14   0   2      170.13      233.67    130.32 o 
  16   0   2      553.28      602.15    179.75 o 
  18   0   2      528.60      202.22    170.76 o 
 -20   1   2      219.30      165.40    131.61 o 
 -19   1   2      255.22      172.19    129.24 o 
 -18   1   2      427.41      518.10    170.76 o 
 -17   1   2        0.88      152.38    105.56 o 
 -16   1   2      303.10      369.38     96.64 o 
 -15   1   2      155.96       57.63     73.09 o 
 -14   1   2       46.69       99.80     60.35 o 
 -13   1   2     3903.20     3809.39    205.49 o 
 -12   1   2       36.43       97.00     38.74 o 
 -11   1   2     9315.82     9407.00    191.68 o 
 -10   1   2     1252.38     1239.58     64.09 o 
  -9   1   2     4779.71     4652.01    111.76 o 
  -8   1   2     2124.27     1951.09     68.97 o 
  -7   1   2     1405.39     1760.43     75.48 o 
  -6   1   2    10744.64    10810.83    158.79 o 
  -5   1   2      110.38      139.70     26.29 o 
  -4   1   2    65089.94    68835.31    805.69 o 
  -3   1   2     3590.33     3416.05     53.92 o 
  -2   1   2    35342.79    36254.94    406.02 o 
  -1   1   2    14089.34    15024.08    175.38 o 
   0   1   2     7409.43     7777.77    114.36 o 
   1   1   2     6433.80     7122.53     96.24 o 
   2   1   2    25979.90    26772.35    322.86 o 
   3   1   2    29119.74    28924.54    434.16 o 
   4   1   2       13.80      -20.96     21.66 o 
   5   1   2    34320.74    35274.77    628.45 o 
   6   1   2      205.28      176.60     43.85 o 
   7   1   2      527.48      425.28     50.40 o 
   8   1   2     2462.35     2523.74     86.98 o 
   9   1   2       16.86      119.77     60.71 o 
  10   1   2     4287.41     3997.74    110.78 o 
  11   1   2       11.25       16.54     34.93 o 
  12   1   2     5608.77     5653.61    172.34 o 
  13   1   2      235.82       41.20     62.66 o 
  14   1   2     2507.99     2367.35    572.95 o 
  15   1   2       18.45      125.82    141.55 o 
  16   1   2      537.97      482.94    123.80 o 
  17   1   2      197.91      181.99    114.39 o 
  18   1   2        5.13       33.35    112.50 o 
  19   1   2      185.33      215.59    280.86 o 
 -19   2   2      121.70      294.42    133.68 o 
 -18   2   2      498.07      556.71    265.13 o 
 -17   2   2      769.03      834.92    143.47 o 
 -16   2   2      429.84      590.25    106.48 o 
 -15   2   2     2791.70     3114.16    178.54 o 
 -14   2   2        1.21      -51.66     51.66 o 
 -13   2   2     3642.79     3424.88    129.32 o 
 -12   2   2      527.16      517.74     55.15 o 
 -11   2   2      416.90      460.90     47.29 o 
 -10   2   2     7886.66     8118.66    174.45 o 
  -9   2   2       10.96      -36.25     36.25 o 
  -8   2   2    24709.87    24234.56    369.63 o 
  -7   2   2      673.24      732.41     50.17 o 
  -6   2   2    16673.48    17042.50    309.35 o 
  -5   2   2     4599.70     4542.72     97.39 o 
  -4   2   2     3689.42     3472.18     68.55 o 
  -3   2   2       49.18       69.18     17.83 o 
  -2   2   2    22118.71    22271.67    261.21 o 
  -1   2   2      391.61      355.33     21.05 o 
   0   2   2       80.48       71.60     14.98 o 
   1   2   2     2685.56     2768.04     52.23 o 
   2   2   2     2052.99     2041.89     51.40 o 
   3   2   2     2803.84     2757.02     98.65 o 
   4   2   2    28932.40    27759.21    496.07 o 
   5   2   2      509.63      609.51     74.88 o 
   6   2   2    25499.49    24786.63    424.19 o 
   7   2   2     4438.42     4709.12    152.76 o 
   8   2   2    19068.82    18928.74    366.88 o 
   9   2   2       51.12       24.88     42.90 o 
  10   2   2     4327.14     4111.21    161.64 o 
  11   2   2       76.55      -12.16     64.45 o 
  12   2   2     6297.61     6394.89    178.87 o 
  13   2   2       82.36      233.96     79.37 o 
  14   2   2      127.31       90.23     97.36 o 
  15   2   2        0.50      120.28    164.02 o 
  16   2   2       15.98       18.52     86.37 o 
  17   2   2        1.77       -6.07     96.61 o 
  18   2   2      230.90      173.43    116.41 o 
  19   2   2      116.92      110.39    132.56 o 
 -19   3   2      119.68      471.84    233.67 o 
 -18   3   2      639.10      631.03    145.43 o 
 -17   3   2      583.80      613.86    289.84 o 
 -16   3   2      696.66      615.04    106.61 o 
 -15   3   2     1626.39     1668.35    138.71 o 
 -14   3   2     2356.39     2408.61    156.31 o 
 -13   3   2      615.63      626.76     62.94 o 
 -12   3   2     2339.15     2153.01    190.04 o 
 -11   3   2     2260.63     2359.99    155.57 o 
 -10   3   2     2562.79     2513.72    142.18 o 
  -9   3   2      613.98      667.81     62.20 o 
  -8   3   2      461.70      533.59     65.05 o 
  -7   3   2     8054.75     8265.71    185.50 o 
  -6   3   2      215.15      216.38     35.86 o 
  -5   3   2      816.31      831.02     51.93 o 
  -4   3   2     1948.50     1768.86     56.62 o 
  -3   3   2     2986.21     2866.65     77.07 o 
  -2   3   2     1111.93     1108.20     48.57 o 
  -1   3   2    11185.83    10712.29    164.79 o 
   0   3   2    26087.17    25325.40    349.63 o 
   1   3   2    16754.46    16058.28    219.03 o 
   2   3   2     5350.34     4801.47    104.27 o 
   3   3   2     3709.54     3682.32    112.87 o 
   4   3   2     4362.51     4064.38    122.85 o 
   5   3   2     1342.49     1369.12     73.05 o 
   6   3   2       82.80      148.44     37.27 o 
   7   3   2      118.23      100.91     39.86 o 
   8   3   2     2001.59     2000.16    121.92 o 
   9   3   2     5425.82     5295.14    177.35 o 
  10   3   2     3367.23     3262.65    150.19 o 
  11   3   2     2418.82     2410.67    170.24 o 
  12   3   2      645.84      608.79    103.14 o 
  13   3   2     5552.52     5145.64    325.86 o 
  14   3   2     3103.62     2754.35    155.63 o 
  15   3   2     1655.41     1862.24    249.40 o 
  16   3   2     2059.54     2195.52    186.17 o 
  17   3   2     1482.95     1602.93    175.83 o 
  18   3   2      921.61     1095.75    179.75 o 
 -19   4   2      300.19      272.32    127.13 o 
 -18   4   2      339.46      434.43    127.08 o 
 -17   4   2      382.37      446.46    119.85 o 
 -16   4   2      713.69      715.45    125.21 o 
 -15   4   2       16.06      188.97     71.37 o 
 -14   4   2      958.75     1338.16    194.47 o 
 -13   4   2      128.88       36.25     72.81 o 
 -12   4   2      584.14      644.08    103.40 o 
 -11   4   2     5348.19     5353.32    216.06 o 
 -10   4   2       69.27      152.15     54.13 o 
  -9   4   2    16387.19    15748.18    350.20 o 
  -8   4   2      950.99      890.82     78.24 o 
  -7   4   2    33113.05    32992.14    619.46 o 
  -6   4   2     6142.92     5955.35    154.20 o 
  -5   4   2    10471.54    10075.74    181.31 o 
  -4   4   2     1280.66     1382.97     58.40 o 
  -3   4   2     4136.52     3758.09     97.31 o 
  -2   4   2     3981.06     3898.46     90.44 o 
  -1   4   2    11904.49    12327.53    213.93 o 
   0   4   2    13453.60    13758.29    211.43 o 
   1   4   2    30722.94    32024.52    448.30 o 
   2   4   2     3190.40     3264.00     86.92 o 
   3   4   2    22779.73    22184.45    370.40 o 
   4   4   2      470.58      378.93     59.83 o 
   5   4   2    54338.95    51954.43   1033.35 o 
   6   4   2     3084.64     3172.78    198.20 o 
   7   4   2    16477.06    15512.02    343.46 o 
   8   4   2      851.02      909.28     88.20 o 
   9   4   2    22549.84    21741.61    448.48 o 
  10   4   2      270.43      222.13     76.65 o 
  11   4   2     4427.56     4756.52    361.96 o 
  12   4   2        1.76      -49.91     74.59 o 
  13   4   2     3299.06     3104.63    280.18 o 
  14   4   2       33.20      -98.86    139.30 o 
  15   4   2      274.36      251.65    175.25 o 
  16   4   2        7.40      -78.64     78.64 o 
  17   4   2       82.03       84.44    161.77 o 
  18   4   2        2.71       59.45    106.39 o 
 -19   5   2      157.11       -4.49    206.71 o 
 -18   5   2      106.33      227.45    114.32 o 
 -17   5   2      448.52      533.32    119.66 o 
 -16   5   2      207.85      333.89    181.99 o 
 -15   5   2      369.35      364.43    199.97 o 
 -14   5   2     1999.39     1828.38    227.13 o 
 -13   5   2        8.17      -24.42     70.54 o 
 -12   5   2     5300.13     5535.59    244.13 o 
 -11   5   2        1.13      -26.58     51.74 o 
 -10   5   2     7106.44     7285.73    218.44 o 
  -9   5   2      961.88      908.32     90.95 o 
  -8   5   2      133.81      185.78     56.09 o 
  -7   5   2    13299.15    12829.89    275.97 o 
  -6   5   2     1736.57     1778.59     88.37 o 
  -5   5   2    16413.80    15975.51    272.22 o 
  -4   5   2     3296.16     3326.42     96.13 o 
  -3   5   2    20405.52    20492.44    323.92 o 
  -2   5   2    17734.27    18154.18    276.74 o 
  -1   5   2    33413.43    33827.99    542.18 o 
   0   5   2    92255.66    95621.37   1339.09 o 
   1   5   2    25395.56    24969.18    361.27 o 
   2   5   2    49209.64    47575.35    650.48 o 
   3   5   2     2531.34     2285.13    128.03 o 
   4   5   2    28190.55    26812.75    448.80 o 
   5   5   2     1551.33     1756.30    117.03 o 
   6   5   2    14410.23    14596.51    333.62 o 
   7   5   2       28.43       63.53     47.15 o 
   8   5   2      690.74      544.53     73.33 o 
   9   5   2     2481.41     2519.99    129.95 o 
  10   5   2      772.25      809.11     99.85 o 
  11   5   2     2254.69     1973.26    148.79 o 
  12   5   2       32.36      -35.50     78.14 o 
  13   5   2     2494.28     2348.73    309.99 o 
  14   5   2     1354.06     1069.50    260.63 o 
  15   5   2      429.70      377.47    197.72 o 
  16   5   2      665.90      759.43    256.14 o 
  17   5   2      315.05      197.72    206.71 o 
  18   5   2      400.60      489.81    251.65 o 
 -19   6   2       14.50      112.34    215.70 o 
 -18   6   2      116.83        4.49    188.74 o 
 -17   6   2      224.33       73.07    150.54 o 
 -16   6   2       30.50     -148.29    148.29 o 
 -15   6   2     1181.66     1184.41    207.92 o 
 -14   6   2      191.29       78.61    108.66 o 
 -13   6   2     1168.63     1150.17    145.13 o 
 -12   6   2      100.89      227.60     87.79 o 
 -11   6   2      272.89      332.74     88.50 o 
 -10   6   2     1162.90     1207.93    108.50 o 
  -9   6   2       81.21       98.01     74.23 o 
  -8   6   2     4575.41     4768.95    228.09 o 
  -7   6   2      635.98      631.56     46.01 o 
  -6   6   2    11753.21    11735.41    223.15 o 
  -5   6   2     2005.92     1840.48     83.56 o 
  -4   6   2     2561.07     2473.93     97.85 o 
  -3   6   2     2866.40     2773.74     90.56 o 
  -2   6   2     2103.20     2012.36     77.63 o 
  -1   6   2    19933.69    19384.18    374.28 o 
   0   6   2      674.10      781.59     58.17 o 
   1   6   2    11064.43    10783.75    188.62 o 
   2   6   2      207.22      212.45     37.58 o 
   3   6   2    17118.18    17003.37    295.25 o 
   4   6   2     6686.75     6955.83    138.55 o 
   5   6   2     2215.78     2201.35     83.64 o 
   6   6   2     2076.19     1956.17    177.07 o 
   7   6   2       83.76      139.59     55.24 o 
   8   6   2     1889.05     1789.50    124.59 o 
   9   6   2      277.34      295.77     80.36 o 
  10   6   2      578.75      582.79     84.88 o 
  11   6   2      347.15      408.16     90.33 o 
  12   6   2     3372.75     2877.32    244.92 o 
  13   6   2      934.01     1112.14    206.16 o 
  14   6   2      222.58      135.83    140.49 o 
  15   6   2      468.26      557.22    242.66 o 
  16   6   2        0.02     -134.81    161.77 o 
  17   6   2      383.14      372.98    229.18 o 
  18   6   2       65.29      -49.43    188.74 o 
 -18   7   2      331.89      665.07    278.61 o 
 -17   7   2       75.88      -58.42    184.24 o 
 -16   7   2       61.00      274.12    193.23 o 
 -15   7   2      261.16      109.13    161.77 o 
 -14   7   2      250.24      369.15    131.01 o 
 -13   7   2        0.98      -15.22    109.74 o 
 -12   7   2     1407.27     1170.52    143.96 o 
 -11   7   2      410.33      549.78     90.49 o 
 -10   7   2     2497.31     2380.50    151.14 o 
  -9   7   2     1235.36     1292.53     68.88 o 
  -8   7   2      387.07      333.88     45.37 o 
  -7   7   2      160.01      148.89     51.59 o 
  -6   7   2       96.94       82.74     39.63 o 
  -5   7   2     4959.08     4677.93    143.95 o 
  -4   7   2       43.83       94.80     58.68 o 
  -3   7   2     4650.38     4331.71    124.41 o 
  -2   7   2       46.53       93.04     49.56 o 
  -1   7   2     2423.75     2400.79    112.36 o 
   0   7   2      505.28      477.57     54.44 o 
   1   7   2      583.42      531.71     51.96 o 
   2   7   2     9344.56     9599.13    179.62 o 
   3   7   2      239.41      214.53     64.93 o 
   4   7   2    10785.39    10624.19    214.01 o 
   5   7   2     2962.00     3124.73     95.68 o 
   6   7   2     2821.69     2643.70    100.00 o 
   7   7   2     1529.90     1524.24     71.71 o 
   8   7   2      302.32      246.71     93.42 o 
   9   7   2     1337.71     1228.89    134.12 o 
  10   7   2       86.93      132.92     71.48 o 
  11   7   2     1201.65     1156.31    170.17 o 
  12   7   2      845.41      877.69    196.93 o 
  13   7   2     1629.36     1444.03    238.43 o 
  14   7   2      417.51      209.46    159.23 o 
  15   7   2      204.41      -80.30    137.06 o 
  16   7   2        7.44        0.00    166.27 o 
  17   7   2        1.94     -134.81    188.74 o 
 -18   8   2      267.71      476.33    269.62 o 
 -17   8   2       82.23       17.97    184.24 o 
 -16   8   2     1432.91     1930.66    460.60 o 
 -15   8   2      162.00      252.11    158.52 o 
 -14   8   2     1904.85     2189.66    287.85 o 
 -13   8   2      187.21      259.98    121.38 o 
 -12   8   2     1790.64     1920.00    131.55 o 
 -11   8   2     1186.40      958.70    113.10 o 
 -10   8   2      468.02      507.07     90.11 o 
  -9   8   2     2810.95     2906.22    108.74 o 
  -8   8   2       38.35       55.15     41.65 o 
  -7   8   2     3781.29     3543.16    125.75 o 
  -6   8   2      123.14       85.43     43.86 o 
  -5   8   2     3675.13     3619.84    133.14 o 
  -4   8   2      163.21      112.28     47.56 o 
  -3   8   2     1361.21     1351.62     71.83 o 
  -2   8   2     5951.66     6144.51    168.78 o 
  -1   8   2     1300.03     1251.64     76.86 o 
   0   8   2     7129.38     7416.89    180.67 o 
   1   8   2     2353.58     2390.24    116.18 o 
   2   8   2     5410.52     5553.98    169.21 o 
   3   8   2     3189.80     3294.00    126.24 o 
   4   8   2      136.06      175.94     46.69 o 
   5   8   2    10582.11    10166.81    219.86 o 
   6   8   2     1190.96     1215.01     72.52 o 
   7   8   2     8541.28     8185.00    198.74 o 
   8   8   2       24.60       29.25     51.25 o 
   9   8   2     2668.71     2604.55    166.84 o 
  10   8   2      272.38       57.78     95.04 o 
  11   8   2      705.84      592.46    160.10 o 
  12   8   2     1836.75     1735.48    256.14 o 
  13   8   2       87.70       81.67    161.77 o 
  14   8   2       63.54      167.54    211.20 o 
  15   8   2       15.64      -46.90    148.98 o 
  16   8   2        3.54     -158.08    217.94 o 
  17   8   2      108.19     -107.85    193.23 o 
 -17   9   2      142.59      211.20    247.15 o 
 -16   9   2      247.73      372.52    185.46 o 
 -15   9   2      607.38      875.52    224.53 o 
 -14   9   2      506.29      559.34    103.68 o 
 -13   9   2     1644.71     1792.66    149.22 o 
 -12   9   2     1080.86      957.79    118.03 o 
 -11   9   2     3366.54     3346.26    188.58 o 
 -10   9   2       34.48       41.59     58.28 o 
  -9   9   2     1247.49     1364.63    100.10 o 
  -8   9   2       71.18       44.72     48.08 o 
  -7   9   2      319.59      295.90     60.99 o 
  -6   9   2     1495.39     1555.67    100.54 o 
  -5   9   2      426.26      366.76     61.35 o 
  -4   9   2     3584.26     3475.63    136.23 o 
  -3   9   2        4.41      -34.70     36.67 o 
  -2   9   2     2683.36     2881.58    112.21 o 
  -1   9   2     2767.72     2932.29    118.86 o 
   0   9   2     1466.80     1506.08     99.84 o 
   1   9   2     1140.75     1353.54     94.67 o 
   2   9   2     5409.81     5319.27    157.86 o 
   3   9   2     1362.96     1337.12     89.37 o 
   4   9   2     3414.99     3230.87    161.17 o 
   5   9   2     1969.52     1818.93    102.13 o 
   6   9   2      269.74      242.38     57.06 o 
   7   9   2      814.21      850.49     69.25 o 
   8   9   2      149.17       88.65     51.90 o 
   9   9   2     1156.79     1193.10    101.82 o 
  10   9   2      931.84      999.69    114.47 o 
  11   9   2      482.99      248.81    150.31 o 
  12   9   2     1523.51     1573.31    361.74 o 
  13   9   2      357.77      208.76    163.02 o 
  14   9   2      941.16      756.94    210.54 o 
  15   9   2      661.60      866.01    314.56 o 
  16   9   2      461.22      754.46    236.37 o 
 -17  10   2       63.67     -152.86    152.86 o 
 -16  10   2       57.07       60.63    253.89 o 
 -15  10   2       31.56       92.81     91.05 o 
 -14  10   2        3.11      -17.53     83.57 o 
 -13  10   2       26.37      -22.26     80.52 o 
 -12  10   2      444.17      516.57    151.41 o 
 -11  10   2       32.05      -77.01     77.01 o 
 -10  10   2     3125.91     2942.10    155.94 o 
  -9  10   2     1158.25     1009.02    108.68 o 
  -8  10   2     8405.95     8555.59    262.37 o 
  -7  10   2      184.07      204.84     71.88 o 
  -6  10   2     5206.86     4956.37    204.74 o 
  -5  10   2      471.67      465.59     71.57 o 
  -4  10   2     1706.11     1851.82    117.60 o 
  -3  10   2     2046.41     1922.00    101.82 o 
  -2  10   2     1844.42     1970.26     99.31 o 
  -1  10   2     3290.98     3391.08    146.89 o 
   0  10   2      182.43      281.42     62.97 o 
   1  10   2      911.07      903.65     88.61 o 
   2  10   2      471.12      598.47     70.78 o 
   3  10   2      492.45      581.72     85.25 o 
   4  10   2     5377.32     5409.67    216.43 o 
   5  10   2      599.14      571.61     72.59 o 
   6  10   2    10151.91    10217.05    421.12 o 
   7  10   2       80.88      123.31     76.64 o 
   8  10   2     7035.34     7530.56    357.51 o 
   9  10   2      628.12      479.41    150.68 o 
  10  10   2     1718.70     1653.70    120.03 o 
  11  10   2        7.98       22.07     57.89 o 
  12  10   2     1951.89     1886.04    190.34 o 
  13  10   2        1.20        4.54     79.56 o 
  14  10   2      155.82      249.97    471.84 o 
  15  10   2        6.48      -32.89    168.63 o 
  16  10   2        9.46       -6.76    224.68 o 
 -16  11   2      163.72       80.77    235.92 o 
 -15  11   2     1029.43      885.95    138.68 o 
 -14  11   2      267.71      233.91    145.05 o 
 -13  11   2      931.41      833.34    140.40 o 
 -12  11   2       53.03        5.39     92.97 o 
 -11  11   2     2685.73     2239.05    195.67 o 
 -10  11   2       19.31       60.18     80.88 o 
  -9  11   2     1451.23     1671.96    162.15 o 
  -8  11   2     1448.98     1372.11    138.74 o 
  -7  11   2        2.14      -60.66     60.66 o 
  -6  11   2      912.37     1079.55    114.60 o 
  -5  11   2     1104.43     1108.19    106.59 o 
  -4  11   2     2816.19     2869.61    139.45 o 
  -3  11   2     1813.11     1877.99    170.91 o 
  -2  11   2     6511.97     6623.11    277.85 o 
  -1  11   2    10572.43    10622.25    262.35 o 
   0  11   2     4607.81     4859.19    179.57 o 
   1  11   2    10326.51    10560.39    333.45 o 
   2  11   2     2189.71     2318.23    124.94 o 
   3  11   2    12121.32    12110.54    327.61 o 
   4  11   2      635.84      634.74     99.13 o 
   5  11   2     4094.15     4361.82    190.29 o 
   6  11   2       80.90       68.86     78.30 o 
   7  11   2      914.82      914.61    136.37 o 
   8  11   2       37.03       69.31     77.76 o 
   9  11   2      261.96      155.28     88.52 o 
  10  11   2      258.52      263.20    101.53 o 
  11  11   2       26.53       94.57    112.23 o 
  12  11   2       17.73      -24.75     96.91 o 
  13  11   2     1263.50     1172.15    149.53 o 
  14  11   2      335.78      381.27    114.86 o 
  15  11   2      424.56      853.80    254.77 o 
 -15  12   2       22.57      -41.41    100.78 o 
 -14  12   2      208.25      243.60    111.20 o 
 -13  12   2        0.46       39.31     99.93 o 
 -12  12   2      280.04      210.46    101.43 o 
 -11  12   2     1053.49     1261.04    225.21 o 
 -10  12   2       68.44       13.65     85.02 o 
  -9  12   2     2947.41     3344.08    212.99 o 
  -8  12   2      338.89      344.28    103.31 o 
  -7  12   2     4052.62     3999.50    229.87 o 
  -6  12   2      155.39       21.17     89.10 o 
  -5  12   2     2982.78     3261.15    167.51 o 
  -4  12   2     1057.34     1066.95    115.65 o 
  -3  12   2     3626.74     3466.86    176.75 o 
  -2  12   2     1419.82     1594.08    150.05 o 
  -1  12   2       90.86      -52.19     59.00 o 
   0  12   2     9294.29     9476.24    254.44 o 
   1  12   2      643.36      480.54     99.43 o 
   2  12   2     3704.26     3925.71    321.12 o 
   3  12   2      610.86      555.63    102.10 o 
   4  12   2      746.52      654.52    115.55 o 
   5  12   2     1743.19     1641.81    154.56 o 
   6  12   2       21.28      -34.49     77.83 o 
   7  12   2      848.43      801.11    123.36 o 
   8  12   2        6.79        0.24     82.55 o 
   9  12   2     1028.79     1041.86    135.90 o 
  10  12   2       43.66      210.77    102.70 o 
  11  12   2      602.27      720.03    140.06 o 
  12  12   2        0.92       21.33     97.54 o 
  13  12   2      387.14      395.62    125.86 o 
  14  12   2      193.54       98.98    192.74 o 
 -15  13   2       65.56      121.33    157.28 o 
 -14  13   2       21.86      -56.83    108.11 o 
 -13  13   2       13.07      -52.04    106.25 o 
 -12  13   2       98.77      380.56    123.52 o 
 -11  13   2       93.01       86.38    108.68 o 
 -10  13   2      295.98      236.62    100.83 o 
  -9  13   2      120.70       53.32     81.48 o 
  -8  13   2      100.79       14.21     88.90 o 
  -7  13   2      273.02      142.70    114.55 o 
  -6  13   2       81.18       43.26     65.95 o 
  -5  13   2      269.57      285.98     78.12 o 
  -4  13   2      603.41      700.62    108.61 o 
  -3  13   2     1092.92     1130.17    124.35 o 
  -2  13   2      902.23     1011.89    121.26 o 
  -1  13   2        8.48      -11.30     75.00 o 
   0  13   2       24.39      -24.69     90.15 o 
   1  13   2        0.15      -40.74     80.35 o 
   2  13   2       16.65       20.38     86.44 o 
   3  13   2      419.12      294.40     99.92 o 
   4  13   2      218.61      248.23     92.51 o 
   5  13   2      448.01      377.19    101.82 o 
   6  13   2      592.10      641.20    122.28 o 
   7  13   2       85.31      210.89     99.18 o 
   8  13   2      311.01      329.92    105.95 o 
   9  13   2      115.58      200.19     99.03 o 
  10  13   2       67.70       55.62    104.66 o 
  11  13   2      187.31      136.11    118.03 o 
  12  13   2      368.46      299.95    170.79 o 
  13  13   2       51.14      129.48    128.64 o 
  14  13   2        4.03       -9.26    234.14 o 
 -14  14   2       13.59      215.70    170.76 o 
 -13  14   2      428.61      469.66    193.28 o 
 -12  14   2       28.72      -24.64    110.12 o 
 -11  14   2      664.13      887.74    325.75 o 
 -10  14   2      168.82      188.78    100.72 o 
  -9  14   2       94.49       92.61     86.47 o 
  -8  14   2      421.05      456.35    103.39 o 
  -7  14   2       19.55       40.08     78.64 o 
  -6  14   2      155.45       45.27     93.48 o 
  -5  14   2       85.69       14.85     87.95 o 
  -4  14   2      374.28      339.02    105.03 o 
  -3  14   2      108.32        9.18     83.67 o 
  -2  14   2      309.23       64.45    110.48 o 
  -1  14   2      511.72      473.21    145.24 o 
   0  14   2        4.80      -48.48    112.34 o 
   1  14   2      985.91      611.26    148.02 o 
   2  14   2       63.34      142.23     93.06 o 
   3  14   2      289.78      336.43    111.08 o 
   4  14   2      463.13      405.66    109.38 o 
   5  14   2       29.08      -23.74     99.60 o 
   6  14   2     1284.84     1406.56    273.70 o 
   7  14   2        3.68       37.92     96.51 o 
   8  14   2      750.12      505.80    124.74 o 
   9  14   2       76.74      100.93    135.00 o 
  10  14   2      233.11      250.38    131.91 o 
  11  14   2        0.05      -19.56    138.07 o 
  12  14   2       84.91      177.83    130.85 o 
  13  14   2       55.90      176.93    134.95 o 
 -12  15   2      675.45      681.94    135.78 o 
 -11  15   2        4.90      107.42    130.37 o 
 -10  15   2      613.83      599.69    130.62 o 
  -9  15   2       16.45       44.06     97.74 o 
  -8  15   2      401.56      424.06    133.14 o 
  -7  15   2        1.37       55.93     94.16 o 
  -6  15   2       52.53       84.65     98.67 o 
  -5  15   2      576.31      621.22    127.06 o 
  -4  15   2       74.35       -7.07    106.02 o 
  -3  15   2      635.86      588.43    146.92 o 
  -2  15   2       76.22       57.57    123.06 o 
  -1  15   2       99.82       77.56    119.61 o 
   0  15   2       41.88       18.47    115.17 o 
   1  15   2      700.54      473.57    188.13 o 
   2  15   2      237.23       27.91    108.68 o 
   3  15   2      852.14     1063.52    172.63 o 
   4  15   2      287.51      314.23    114.44 o 
   5  15   2      119.67       51.00     91.76 o 
   6  15   2        0.41      -67.79     85.99 o 
   7  15   2        3.42      -94.04     94.04 o 
   8  15   2      167.44       86.68    105.18 o 
   9  15   2       96.12       17.47    118.75 o 
  10  15   2      176.22      385.41    172.40 o 
  11  15   2      129.42      -54.23    124.74 o 
 -11  16   2      208.31      347.51    195.59 o 
 -10  16   2       42.29     -134.08    138.92 o 
  -9  16   2      796.58      937.99    164.34 o 
  -8  16   2       40.79      178.22    116.14 o 
  -7  16   2      546.59      453.67    194.64 o 
  -6  16   2       96.09       88.20    121.54 o 
  -5  16   2      623.66     1248.03    655.34 o 
  -4  16   2       14.34        9.04    167.34 o 
  -3  16   2      503.47      357.12    133.13 o 
  -2  16   2        4.13      143.74    123.34 o 
  -1  16   2      404.34      341.43    144.69 o 
   0  16   2      484.02      272.30    145.74 o 
   1  16   2      170.72      113.12    121.64 o 
   2  16   2      228.74      136.27    121.34 o 
   3  16   2      146.09      298.12    142.98 o 
   4  16   2      103.10       24.72    115.08 o 
   5  16   2     1010.14     1339.04    206.56 o 
   6  16   2       15.76      143.87    113.35 o 
   7  16   2     1269.30     1679.49    192.49 o 
   8  16   2       66.44      186.31    153.07 o 
   9  16   2      672.96      628.48    172.49 o 
  10  16   2       78.59      270.31    159.04 o 
  -9  17   2        0.50      -18.51    155.47 o 
  -8  17   2       72.52       -8.56    128.43 o 
  -7  17   2      153.65      125.95    129.96 o 
  -6  17   2       27.17       60.23    124.50 o 
  -5  17   2      334.83      483.34    161.81 o 
  -4  17   2      302.13      232.77    192.98 o 
  -3  17   2      426.31      435.42    156.08 o 
  -2  17   2      957.17      956.35    284.73 o 
  -1  17   2     1328.57     1517.00    222.18 o 
   0  17   2      802.44      834.98    174.51 o 
   1  17   2      531.61      691.76    200.12 o 
   2  17   2     1890.64     1989.28    241.10 o 
   3  17   2      411.15      123.42    186.91 o 
   4  17   2     1233.65     1502.78    221.95 o 
   5  17   2      414.66      361.31    173.07 o 
   6  17   2      201.14      371.54    326.56 o 
   7  17   2        1.01      186.13    137.59 o 
   8  17   2       14.24      196.79    195.48 o 
  -7  18   2       48.57      -56.36    140.75 o 
  -6  18   2      692.89      881.06    304.05 o 
  -5  18   2       38.03      157.77    149.57 o 
  -4  18   2      577.32      536.84    174.12 o 
  -3  18   2       34.36      -32.75    124.52 o 
  -2  18   2      242.29       58.65    177.89 o 
  -1  18   2      716.68      630.70    174.93 o 
   0  18   2        2.94     -129.91    129.91 o 
   1  18   2      360.41      246.61    211.71 o 
   2  18   2       79.51       20.31    136.78 o 
   3  18   2       43.17       98.78    138.42 o 
   4  18   2      347.51      431.52    170.47 o 
   5  18   2        5.82      211.42    165.46 o 
   6  18   2      608.31      604.38    182.40 o 
  -3  19   2        6.51       11.72    149.91 o 
  -2  19   2      260.30      248.19    176.32 o 
  -1  19   2      118.39      -84.94    208.73 o 
   0  19   2       99.09     -193.15    203.66 o 
   1  19   2       73.33       22.83    157.51 o 
   2  19   2        3.32      -18.05    137.24 o 
 -19   0   3       22.14       85.38    179.75 o 
 -17   0   3       82.70     -112.34    143.80 o 
 -15   0   3       86.18       28.37     80.98 o 
 -13   0   3     1081.95      837.69    113.59 o 
 -11   0   3       17.79       16.78     46.72 o 
  -9   0   3     2718.67     2689.55    122.38 o 
  -7   0   3    15748.58    16481.72    354.37 o 
  -5   0   3     7635.16     7912.67    160.94 o 
  -3   0   3    33623.79    35385.66    661.06 o 
  -1   0   3    14175.61    13674.20    278.61 o 
   1   0   3    77967.32    80367.61   1042.37 o 
   3   0   3    24796.91    26196.89    419.94 o 
   5   0   3     9372.20     9714.52    231.31 o 
   7   0   3     1687.23     1748.62     93.69 o 
   9   0   3      825.64      992.92     88.06 o 
  11   0   3       29.26       84.01     58.23 o 
  13   0   3      162.33      256.14    125.82 o 
  15   0   3      159.01      319.05    157.28 o 
  17   0   3       64.24      346.01    175.25 o 
 -20   1   3      560.94      958.60    314.56 o 
 -19   1   3       27.56        1.62    152.79 o 
 -18   1   3       19.28     -104.71    104.71 o 
 -17   1   3      230.32      392.10    123.80 o 
 -16   1   3      622.05      532.74    106.92 o 
 -15   1   3       12.98       47.66     57.73 o 
 -14   1   3      651.30      649.05     78.13 o 
 -13   1   3     2241.65     2297.27    158.53 o 
 -12   1   3        8.84       -6.12     36.75 o 
 -11   1   3       60.86       60.40     36.16 o 
 -10   1   3     2795.46     2868.65     96.74 o 
  -9   1   3      528.30      446.29     43.13 o 
  -8   1   3     1146.45      964.70     56.62 o 
  -7   1   3    11254.20    11791.38    186.51 o 
  -6   1   3    21405.01    21086.13    347.46 o 
  -5   1   3    13441.54    13629.75    216.23 o 
  -4   1   3     2516.32     2593.02     52.28 o 
  -3   1   3     1077.88     1096.05     34.14 o 
  -2   1   3     3335.30     3419.43     60.14 o 
  -1   1   3     1727.79     1908.63     44.79 o 
   0   1   3     3465.25     3652.73     61.61 o 
   1   1   3      660.34      671.91     26.84 o 
   2   1   3       53.17       41.78     14.51 o 
   3   1   3     4500.53     4706.82     94.02 o 
   4   1   3    20281.56    19412.06    304.42 o 
   5   1   3     1226.96     1151.28     40.68 o 
   6   1   3    25673.89    25256.77    367.97 o 
   7   1   3     1805.70     1682.22     69.10 o 
   8   1   3    12621.33    12397.48    222.84 o 
   9   1   3     5685.74     5763.09    136.29 o 
  10   1   3     1489.98     1470.24     74.03 o 
  11   1   3     1852.72     2243.22    110.59 o 
  12   1   3     3004.72     2737.44    252.31 o 
  13   1   3     1609.54     1570.41    152.13 o 
  14   1   3       95.78       41.44     84.22 o 
  15   1   3      224.55      302.47    106.78 o 
  16   1   3      131.39      122.83    123.58 o 
  17   1   3        8.63      -96.56     96.56 o 
  18   1   3      121.69      159.94    119.62 o 
 -20   2   3       47.97      -20.22    177.50 o 
 -19   2   3      309.26      603.40    158.56 o 
 -18   2   3        1.98        4.24    143.80 o 
 -17   2   3     1229.14     1415.31    173.38 o 
 -16   2   3        2.12       44.13     79.28 o 
 -15   2   3     4081.40     4386.08    206.01 o 
 -14   2   3      343.64      336.25     72.21 o 
 -13   2   3     7396.05     7251.03    297.66 o 
 -12   2   3     2638.58     2769.98    157.92 o 
 -11   2   3    13703.74    13901.55    256.60 o 
 -10   2   3     6633.26     6753.24    165.33 o 
  -9   2   3     4807.94     4609.24    107.36 o 
  -8   2   3      454.42      450.63     34.83 o 
  -7   2   3     7404.08     7260.80    134.10 o 
  -6   2   3     4625.45     4970.46     94.51 o 
  -5   2   3     8482.29     8183.15    141.56 o 
  -4   2   3     8464.07     8144.23    123.07 o 
  -3   2   3     1210.89     1218.38     53.33 o 
  -2   2   3     2766.73     2748.77     52.55 o 
  -1   2   3    38861.88    38644.48    512.26 o 
   0   2   3      257.51      303.82     26.21 o 
   1   2   3    37264.92    38335.66    511.81 o 
   2   2   3     4326.76     4564.53     88.31 o 
   3   2   3    41966.38    41843.85    561.70 o 
   4   2   3     1554.42     1632.25     67.78 o 
   5   2   3    19510.71    19350.11    345.87 o 
   6   2   3       96.10      191.03     36.04 o 
   7   2   3       26.56        2.64     35.24 o 
   8   2   3     1038.92      833.51    120.66 o 
   9   2   3     2347.31     2499.59    179.02 o 
  10   2   3      629.03      694.66     65.87 o 
  11   2   3     6437.18     6125.69    170.56 o 
  12   2   3     3371.61     3187.04    134.41 o 
  13   2   3     3487.23     3506.13    271.87 o 
  14   2   3      360.69      431.39     96.43 o 
  15   2   3     1818.61     1975.85    180.30 o 
  16   2   3      161.59      189.67    103.60 o 
  17   2   3     1380.22     1338.74    178.09 o 
  18   2   3        3.13       74.15    117.05 o 
 -19   3   3      491.87      644.82    370.73 o 
 -18   3   3      478.58      643.38    143.59 o 
 -17   3   3      450.41      348.54    124.15 o 
 -16   3   3      104.60      232.68    128.39 o 
 -15   3   3      310.11      274.71     85.08 o 
 -14   3   3     1299.26     1282.36    113.88 o 
 -13   3   3      384.14      263.50     58.95 o 
 -12   3   3     1979.80     2057.75    100.86 o 
 -11   3   3     3089.38     3101.27    131.20 o 
 -10   3   3    12098.10    11644.24    221.35 o 
  -9   3   3     9954.74     9779.62    182.36 o 
  -8   3   3    16138.68    15871.87    263.94 o 
  -7   3   3     4455.23     4224.39     97.01 o 
  -6   3   3    13980.91    14203.66    223.59 o 
  -5   3   3    19845.90    19813.94    293.16 o 
  -4   3   3     6855.31     6544.78    127.55 o 
  -3   3   3      511.16      590.96     38.73 o 
  -2   3   3       23.87       -3.09     23.15 o 
  -1   3   3      669.43      777.47     40.83 o 
   0   3   3      161.11      169.26     28.48 o 
   1   3   3        4.13       13.82     20.47 o 
   2   3   3     2094.28     2056.80     89.03 o 
   3   3   3     2124.43     1819.06     65.31 o 
   4   3   3    11123.01    10977.57    308.00 o 
   5   3   3    45628.23    45936.78    683.40 o 
   6   3   3    18994.24    18578.24    345.07 o 
   7   3   3    15925.17    15243.86    478.96 o 
   8   3   3     6234.06     6136.11    162.56 o 
   9   3   3     3622.11     3596.67    174.53 o 
  10   3   3     3293.65     3603.67    173.65 o 
  11   3   3     2500.09     2828.78    206.74 o 
  12   3   3     1759.58     1476.52    161.85 o 
  13   3   3      655.78      517.67     89.16 o 
  14   3   3      813.98      893.54    155.03 o 
  15   3   3       16.02     -121.33    121.33 o 
  16   3   3       16.63      -81.51     81.51 o 
  17   3   3       86.08      215.08    110.56 o 
  18   3   3      210.30      349.40    190.98 o 
 -19   4   3        1.92       39.93    120.49 o 
 -18   4   3     1344.13     1805.07    193.14 o 
 -17   4   3        0.01      -64.55    179.75 o 
 -16   4   3     3455.40     4061.95    490.31 o 
 -15   4   3      216.26      446.07    157.04 o 
 -14   4   3     6589.30     6340.12    237.11 o 
 -13   4   3      648.73      616.98     77.02 o 
 -12   4   3    10852.68    11035.46    274.60 o 
 -11   4   3     1650.46     1612.56     96.03 o 
 -10   4   3     8907.81     9065.42    286.25 o 
  -9   4   3     1944.77     1801.75    116.41 o 
  -8   4   3      729.63      830.93     45.51 o 
  -7   4   3     5142.45     5247.12    161.35 o 
  -6   4   3     6704.09     6400.69    126.48 o 
  -5   4   3       80.00       79.32     28.42 o 
  -4   4   3    10592.40    10460.98    203.23 o 
  -3   4   3      645.85      699.53     48.74 o 
  -2   4   3    12303.92    12111.15    205.57 o 
  -1   4   3      122.54      115.45     29.23 o 
   0   4   3     2114.30     1654.01     65.80 o 
   1   4   3        0.91       15.63     23.91 o 
   2   4   3    40820.84    39852.25    586.68 o 
   3   4   3     1639.12     1750.15     71.34 o 
   4   4   3    13412.14    13420.12    298.77 o 
   5   4   3      544.92      428.36     75.24 o 
   6   4   3     1578.86     1594.87    137.92 o 
   7   4   3       24.97       46.08     38.59 o 
   8   4   3      800.43      726.48     83.17 o 
   9   4   3      728.37      748.22     75.03 o 
  10   4   3     3944.91     3805.94    193.95 o 
  11   4   3      259.41      227.14     76.09 o 
  12   4   3    11369.69    11814.39    387.66 o 
  13   4   3      211.08      131.92    114.39 o 
  14   4   3     1539.35     1554.82    292.09 o 
  15   4   3       45.11      126.64     78.03 o 
  16   4   3     2170.90     2479.65    312.31 o 
  17   4   3       58.66      -44.65    103.35 o 
  18   4   3     1592.18     2093.64    208.91 o 
 -19   5   3      267.13      324.05    132.69 o 
 -18   5   3      226.03      200.56    112.92 o 
 -17   5   3      321.62      280.91    110.90 o 
 -16   5   3       25.57       55.23    240.74 o 
 -15   5   3      212.78      263.54     83.95 o 
 -14   5   3      507.68      473.45     79.15 o 
 -13   5   3      231.87      252.49     79.54 o 
 -12   5   3       84.25       34.98     71.45 o 
 -11   5   3     1448.06     1300.58    137.50 o 
 -10   5   3     2297.15     2339.53    133.65 o 
  -9   5   3    14846.62    14719.96    293.94 o 
  -8   5   3     1317.63     1328.75     74.39 o 
  -7   5   3    10890.68    10331.96    186.26 o 
  -6   5   3    12034.23    11613.10    203.06 o 
  -5   5   3    14865.01    14462.22    383.51 o 
  -4   5   3     7961.43     8120.06    234.79 o 
  -3   5   3    10829.91    10591.10    197.36 o 
  -2   5   3     2875.02     2822.10     87.48 o 
  -1   5   3      156.77      184.63     37.48 o 
   0   5   3      997.31     1093.39     59.38 o 
   1   5   3     4184.54     4421.44    117.41 o 
   2   5   3     3563.21     3584.77     82.95 o 
   3   5   3     2737.20     2525.30     95.46 o 
   4   5   3     4328.83     4193.14    112.74 o 
   5   5   3    36579.96    36053.70    589.83 o 
   6   5   3     9245.39     8868.45    348.95 o 
   7   5   3    12200.17    12804.80    335.00 o 
   8   5   3     4658.49     4471.82    200.03 o 
   9   5   3     5950.55     5853.36    251.45 o 
  10   5   3     4416.67     4324.29    211.59 o 
  11   5   3     4151.61     3927.75    295.21 o 
  12   5   3     4017.01     4308.74    294.65 o 
  13   5   3      860.60      714.89    176.99 o 
  14   5   3     1009.47      930.19    251.65 o 
  15   5   3       14.76     -134.81    134.81 o 
  16   5   3        2.06        4.49    170.76 o 
  17   5   3       70.94     -148.29    170.76 o 
  18   5   3      110.10      287.60    220.19 o 
 -19   6   3        6.97       17.97    193.23 o 
 -18   6   3        4.44      -93.47    104.69 o 
 -17   6   3      137.55      265.82    143.80 o 
 -16   6   3       58.55       32.27     88.42 o 
 -15   6   3      653.32      667.17    101.45 o 
 -14   6   3       64.92       28.80     74.06 o 
 -13   6   3      902.63      938.45     88.17 o 
 -12   6   3      122.74       53.08     77.88 o 
 -11   6   3      827.00      875.11     72.41 o 
 -10   6   3       10.28       28.44     34.42 o 
  -9   6   3     1097.57     1050.34     75.41 o 
  -8   6   3     6054.56     5870.10    134.78 o 
  -7   6   3      961.67      972.24     59.56 o 
  -6   6   3     3511.53     3302.24    113.83 o 
  -5   6   3      695.16      666.43     58.92 o 
  -4   6   3      517.12      504.07     43.12 o 
  -3   6   3       67.26       32.30     26.05 o 
  -2   6   3       28.87       49.39     34.86 o 
  -1   6   3      476.94      333.70     51.48 o 
   0   6   3      277.50      218.76     44.39 o 
   1   6   3     4118.16     4065.16    113.97 o 
   2   6   3        1.11       59.05     30.78 o 
   3   6   3     5056.69     5287.20    132.56 o 
   4   6   3     1583.66     1650.63     88.09 o 
   5   6   3     5208.51     5224.07    137.68 o 
   6   6   3       15.47       17.97     25.33 o 
   7   6   3       66.03        2.98     45.46 o 
   8   6   3      857.14      842.32    104.53 o 
   9   6   3       27.22      -11.46     62.26 o 
  10   6   3       13.91       48.25     66.70 o 
  11   6   3      875.27      800.98    121.55 o 
  12   6   3       92.47      -32.74     90.79 o 
  13   6   3      133.57      -18.45    110.24 o 
  14   6   3      259.95      290.51    197.72 o 
  15   6   3       99.06      130.32    175.25 o 
  16   6   3      128.86      292.09    202.22 o 
  17   6   3      292.46      319.05    229.18 o 
 -18   7   3      127.13      516.77    251.65 o 
 -17   7   3       10.15       16.48     92.44 o 
 -16   7   3       18.00       72.69    197.72 o 
 -15   7   3      126.51      271.84     94.80 o 
 -14   7   3       89.07       89.78     70.75 o 
 -13   7   3     1604.21     1836.36    121.25 o 
 -12   7   3        7.63       78.88     67.61 o 
 -11   7   3       44.68       18.09     51.11 o 
 -10   7   3       59.56       56.43     40.16 o 
  -9   7   3      538.17      539.35     58.18 o 
  -8   7   3     1640.31     1730.46     83.57 o 
  -7   7   3      155.10      143.59     43.54 o 
  -6   7   3        0.45        1.40     39.71 o 
  -5   7   3       44.48       18.38     58.55 o 
  -4   7   3     1290.05     1265.54     62.27 o 
  -3   7   3        6.19       11.43     31.89 o 
  -2   7   3     5192.90     5247.49    144.50 o 
  -1   7   3     2181.52     2240.02    107.94 o 
   0   7   3      749.00      778.29     75.70 o 
   1   7   3      106.40       82.26     34.89 o 
   2   7   3      748.34      836.04     55.53 o 
   3   7   3      517.56      443.70     52.65 o 
   4   7   3        9.01        7.66     36.47 o 
   5   7   3     2619.29     2525.14    125.98 o 
   6   7   3      663.22      705.40     60.29 o 
   7   7   3     3063.41     2992.89     90.74 o 
   8   7   3     1223.64     1210.08    111.66 o 
   9   7   3       42.70      -55.05     55.05 o 
  10   7   3     1236.25     1343.96    199.22 o 
  11   7   3        7.80      -30.38     71.54 o 
  12   7   3        1.12      -94.68    114.39 o 
  13   7   3      745.07      635.93    296.58 o 
  14   7   3      158.74      -62.09    133.01 o 
  15   7   3       66.34       85.68    267.37 o 
  16   7   3       69.09      404.43    233.67 o 
  17   7   3       47.68     -148.29    175.25 o 
 -18   8   3       82.33       94.37    229.18 o 
 -17   8   3       19.95      133.49     99.34 o 
 -16   8   3      289.08      268.02    101.58 o 
 -15   8   3       17.82       53.87     81.22 o 
 -14   8   3     1590.07     1360.41    150.68 o 
 -13   8   3     1104.60     1208.62    180.91 o 
 -12   8   3     3301.33     3177.65    364.05 o 
 -11   8   3     1330.65     1374.97    102.48 o 
 -10   8   3     1741.15     1830.60     97.52 o 
  -9   8   3      547.35      467.57     66.11 o 
  -8   8   3      239.91      207.47     50.13 o 
  -7   8   3      667.20      635.38     67.01 o 
  -6   8   3      648.25      535.41     63.87 o 
  -5   8   3     1514.92     1436.98     91.29 o 
  -4   8   3     3549.54     3480.56    133.13 o 
  -3   8   3     2383.59     2474.84    109.48 o 
  -2   8   3     5631.34     5445.20    156.53 o 
  -1   8   3     7092.35     7036.27    191.77 o 
   0   8   3     9213.09     9282.53    211.11 o 
   1   8   3      234.05      350.80    121.33 o 
   2   8   3    14556.09    14671.02    314.64 o 
   3   8   3      286.71      229.39     51.53 o 
   4   8   3     9594.49     9718.90    214.38 o 
   5   8   3      380.22      458.37     61.44 o 
   6   8   3      472.45      485.18     60.65 o 
   7   8   3      556.57      557.27     89.10 o 
   8   8   3      248.79      249.21     48.08 o 
   9   8   3     2014.40     2153.67     82.29 o 
  10   8   3     1641.13     1492.26    309.36 o 
  11   8   3      879.62      889.57    192.73 o 
  12   8   3      783.72     1091.22    213.77 o 
  13   8   3      568.46      255.05    168.91 o 
  14   8   3     1017.62     1432.16    249.34 o 
  15   8   3       65.10       48.87    154.42 o 
  16   8   3      553.90      682.89    227.44 o 
  17   8   3        1.91       76.39    224.68 o 
 -17   9   3       82.80     -184.24    184.24 o 
 -16   9   3      304.26      239.88    101.09 o 
 -15   9   3        1.77       28.23     89.64 o 
 -14   9   3      351.99      241.41    135.87 o 
 -13   9   3      993.06      849.59    161.06 o 
 -12   9   3        4.22      -21.32     61.94 o 
 -11   9   3     2236.78     2161.96    145.82 o 
 -10   9   3     1887.02     1917.37    214.56 o 
  -9   9   3     5215.46     4887.80    184.81 o 
  -8   9   3     1976.47     1981.84    114.50 o 
  -7   9   3     8981.14     8908.82    227.92 o 
  -6   9   3     1311.32     1327.94     94.86 o 
  -5   9   3     4239.22     4348.06    152.24 o 
  -4   9   3     1246.42     1215.10     77.61 o 
  -3   9   3     1299.25     1482.44    119.80 o 
  -2   9   3      514.66      543.33     66.77 o 
  -1   9   3      867.41      816.76     76.03 o 
   0   9   3      535.57      435.57     88.14 o 
   1   9   3      170.91      103.51     51.03 o 
   2   9   3      207.70      220.33     49.35 o 
   3   9   3     1961.83     2015.93    108.57 o 
   4   9   3     3531.92     3647.71    198.85 o 
   5   9   3     3200.44     3481.51    138.96 o 
   6   9   3     6996.04     7095.57    202.38 o 
   7   9   3     3329.20     3465.53    164.99 o 
   8   9   3     3043.83     3143.46    156.84 o 
   9   9   3     2584.00     2332.18    160.87 o 
  10   9   3      321.64      265.55     98.60 o 
  11   9   3      940.18      720.33    171.27 o 
  12   9   3      719.49      793.39    205.37 o 
  13   9   3      305.59      183.18    158.72 o 
  14   9   3      158.66      112.75    170.56 o 
  15   9   3       15.92      188.66    178.69 o 
  16   9   3       69.82       17.97    253.89 o 
 -17  10   3     1077.72     1197.39    280.72 o 
 -16  10   3       30.60       39.02     97.85 o 
 -15  10   3     2422.92     2309.00    197.44 o 
 -14  10   3       90.39      121.95     93.95 o 
 -13  10   3     3088.16     3210.66    221.44 o 
 -12  10   3      271.52      294.29     99.00 o 
 -11  10   3     5160.23     4885.02    315.87 o 
 -10  10   3      857.93      922.70    105.21 o 
  -9  10   3     1346.52     1349.87    123.21 o 
  -8  10   3      244.98      281.64     77.17 o 
  -7  10   3      350.37      385.55     81.44 o 
  -6  10   3       32.53       44.25     80.15 o 
  -5  10   3     3783.80     3569.30    163.42 o 
  -4  10   3        0.32       38.35     45.99 o 
  -3  10   3     5720.72     5661.65    169.14 o 
  -2  10   3        0.15      -11.36     44.71 o 
  -1  10   3    11375.05    10944.89    239.63 o 
   0  10   3      126.12      167.26     58.62 o 
   1  10   3    11930.55    11558.97    405.90 o 
   2  10   3      508.85      511.93     73.92 o 
   3  10   3    11143.09    11448.10    285.41 o 
   4  10   3      342.47      318.30     64.40 o 
   5  10   3     4469.11     4757.79    190.83 o 
   6  10   3       12.44      -63.08     63.08 o 
   7  10   3        9.15       31.67     66.66 o 
   8  10   3       74.52       53.18     68.78 o 
   9  10   3      805.34      895.77    111.51 o 
  10  10   3      228.13      323.18     93.27 o 
  11  10   3     2067.68     2118.08    174.92 o 
  12  10   3       19.35        2.94     81.03 o 
  13  10   3     1510.18     1478.65    154.69 o 
  14  10   3        3.82      212.23    172.11 o 
  15  10   3     1132.81     1251.87    489.81 o 
  16  10   3        9.40       27.00    183.59 o 
 -16  11   3      167.81      162.53    111.07 o 
 -15  11   3       19.91      -91.81     91.81 o 
 -14  11   3       34.83       81.24     91.86 o 
 -13  11   3       32.70       63.12    100.67 o 
 -12  11   3      673.74      631.36    156.23 o 
 -11  11   3      515.74      479.15    122.46 o 
 -10  11   3     3761.15     4109.13    206.91 o 
  -9  11   3     1633.47     1438.42    143.97 o 
  -8  11   3     6966.06     6576.02    276.82 o 
  -7  11   3      561.64      794.99     97.99 o 
  -6  11   3    10098.33     9692.38    277.33 o 
  -5  11   3     4205.37     4355.73    191.24 o 
  -4  11   3     5069.01     5310.00    307.24 o 
  -3  11   3     1319.61     1438.81    138.26 o 
  -2  11   3     3013.60     3034.84    156.11 o 
  -1  11   3        1.06       23.73     56.62 o 
   0  11   3     1207.57     1273.46    101.99 o 
   1  11   3       74.00       88.08     62.30 o 
   2  11   3       11.63       60.45     63.47 o 
   3  11   3      931.43      954.31    111.27 o 
   4  11   3     5509.40     5519.99    214.69 o 
   5  11   3     4889.00     4868.50    209.78 o 
   6  11   3     9407.77    10243.99    304.49 o 
   7  11   3     2918.03     3077.14    197.65 o 
   8  11   3     5576.52     6386.23    282.99 o 
   9  11   3     1762.82     1937.28    160.79 o 
  10  11   3     2203.02     2415.02    225.15 o 
  11  11   3     1823.84     1878.35    207.99 o 
  12  11   3      894.69      795.24    131.37 o 
  13  11   3      494.28      801.39    302.57 o 
  14  11   3      393.73      358.22    109.49 o 
  15  11   3       42.96      117.01    190.30 o 
 -15  12   3        0.35     -102.17    102.17 o 
 -14  12   3      647.46      753.78    197.28 o 
 -13  12   3       23.97      -27.60    103.08 o 
 -12  12   3      957.20      841.98    143.30 o 
 -11  12   3        3.48      -64.55     91.61 o 
 -10  12   3     1128.15     1095.45    139.19 o 
  -9  12   3      141.04      -36.52     82.76 o 
  -8  12   3       11.78        9.22     79.14 o 
  -7  12   3      785.33      814.63    112.64 o 
  -6  12   3      807.06      843.12    110.38 o 
  -5  12   3     1384.26     1319.95    129.20 o 
  -4  12   3     1772.89     1582.05    120.42 o 
  -3  12   3      552.80      610.32     85.13 o 
  -2  12   3     5307.26     5337.65    176.06 o 
  -1  12   3      445.22      464.45     87.75 o 
   0  12   3     6114.32     6529.12    214.49 o 
   1  12   3       15.66       55.68     74.32 o 
   2  12   3    11149.13    11212.82    323.31 o 
   3  12   3      617.44      703.40    107.04 o 
   4  12   3     5973.51     5923.38    270.41 o 
   5  12   3       52.15       44.13     76.91 o 
   6  12   3     2222.50     2170.83    176.14 o 
   7  12   3        7.26      -13.91     79.50 o 
   8  12   3      294.31      223.88     92.98 o 
   9  12   3       37.83       15.66     95.81 o 
  10  12   3        4.68      209.64    107.70 o 
  11  12   3        7.99       26.36    101.89 o 
  12  12   3      913.81     1025.74    277.78 o 
  13  12   3       23.76       76.10    108.22 o 
  14  12   3      174.35      180.07    117.29 o 
 -15  13   3       43.27       97.66    167.07 o 
 -14  13   3       78.85      168.38    116.38 o 
 -13  13   3      117.65       26.54    113.22 o 
 -12  13   3       46.43       54.45    104.94 o 
 -11  13   3       42.37      165.92    252.00 o 
 -10  13   3        9.78       51.94     92.33 o 
  -9  13   3      238.17      349.25     95.67 o 
  -8  13   3       18.33      -74.45     74.45 o 
  -7  13   3       75.31       87.37     80.92 o 
  -6  13   3      559.97      613.17    110.86 o 
  -5  13   3       60.97      -11.60     67.61 o 
  -4  13   3     1385.35     1304.60    153.62 o 
  -3  13   3        0.21      -53.58     70.61 o 
  -2  13   3      325.79      208.59     85.00 o 
  -1  13   3      529.14      426.46    119.36 o 
   0  13   3        1.71      -70.39     70.39 o 
   1  13   3       13.49       40.79     86.40 o 
   2  13   3      125.92      -10.14     83.17 o 
   3  13   3       10.96      -28.93     84.61 o 
   4  13   3       26.43      -75.68     75.68 o 
   5  13   3      871.45      951.47    129.44 o 
   6  13   3       10.03      -23.20     78.42 o 
   7  13   3        1.39      -70.82     86.58 o 
   8  13   3       25.47      -44.69    108.97 o 
   9  13   3        0.01      -17.93    100.79 o 
  10  13   3      161.83      138.95    107.70 o 
  11  13   3       58.88       82.49    104.45 o 
  12  13   3      394.07      188.21    123.23 o 
  13  13   3       28.20      112.06    120.13 o 
 -14  14   3        4.42      125.13    244.50 o 
 -13  14   3       85.98      104.72    132.18 o 
 -12  14   3       99.49      279.41    177.75 o 
 -11  14   3      246.70      313.40    126.99 o 
 -10  14   3      162.05      317.91    131.85 o 
  -9  14   3        5.80       51.99     90.08 o 
  -8  14   3        2.48        8.71     75.58 o 
  -7  14   3       17.07      -40.61     75.25 o 
  -6  14   3      117.49      140.52     89.96 o 
  -5  14   3      148.54      120.49     81.37 o 
  -4  14   3       94.49       78.41     92.11 o 
  -3  14   3      280.05      323.00    100.63 o 
  -2  14   3      150.67      137.78    109.47 o 
  -1  14   3     1219.96     1187.89    350.51 o 
   0  14   3      400.54      367.87    139.70 o 
   1  14   3      530.00      839.50    155.40 o 
   2  14   3       41.76      -68.92     73.12 o 
   3  14   3      808.67      830.80    135.97 o 
   4  14   3        0.37      -88.86     88.86 o 
   5  14   3       94.06      164.97    104.43 o 
   6  14   3      282.86      274.22    109.74 o 
   7  14   3       41.04      -88.65     88.65 o 
   8  14   3      558.01      464.40    124.65 o 
   9  14   3      177.00      -12.48    116.30 o 
  10  14   3      195.17      299.94    129.46 o 
  11  14   3        3.23       39.32    123.43 o 
  12  14   3      118.15      -69.09    122.55 o 
 -12  15   3      207.73      158.93    114.99 o 
 -11  15   3       92.13       54.51    114.80 o 
 -10  15   3      463.88      427.74    126.98 o 
  -9  15   3      258.40      255.81    100.87 o 
  -8  15   3     1272.71     1288.11    140.77 o 
  -7  15   3      208.04      220.66     96.14 o 
  -6  15   3      413.29      498.28    122.28 o 
  -5  15   3      220.66       53.13    101.18 o 
  -4  15   3      428.02      372.48    157.70 o 
  -3  15   3       23.98       39.49    106.90 o 
  -2  15   3      217.94      392.69    133.88 o 
  -1  15   3        1.44      -95.45     95.45 o 
   0  15   3       39.38      -79.73    103.66 o 
   1  15   3        0.13       63.70    112.30 o 
   2  15   3       38.03       36.95    104.66 o 
   3  15   3      201.12       98.49    100.97 o 
   4  15   3       40.46       -6.30     86.82 o 
   5  15   3      455.00      328.32    115.17 o 
   6  15   3      285.73      297.39    119.64 o 
   7  15   3      540.49      486.39    130.70 o 
   8  15   3      353.91      424.17    144.64 o 
   9  15   3       55.26      -92.69    137.03 o 
  10  15   3      127.59      101.37    145.57 o 
  11  15   3      104.21      -94.55    124.78 o 
 -11  16   3       87.99       93.83    138.00 o 
 -10  16   3      421.02      561.98    131.04 o 
  -9  16   3       39.83      304.12    125.76 o 
  -8  16   3        0.60      -94.17     94.17 o 
  -7  16   3        9.56      -92.12    106.92 o 
  -6  16   3      162.87      343.35    138.49 o 
  -5  16   3       41.81       83.59    132.82 o 
  -4  16   3      546.12      366.90    138.11 o 
  -3  16   3        0.18       -6.55    110.39 o 
  -2  16   3     1047.67     1135.61    190.02 o 
  -1  16   3      262.30       12.24    120.15 o 
   0  16   3     1629.53     1323.33    286.49 o 
   1  16   3       74.42      106.58    130.16 o 
   2  16   3     1565.44     1704.75    220.14 o 
   3  16   3      195.57      355.11    143.22 o 
   4  16   3      900.47     1202.04    208.12 o 
   5  16   3      129.93      150.77    134.94 o 
   6  16   3       31.04      150.75    111.54 o 
   7  16   3        4.61      260.32    126.19 o 
   8  16   3       12.10     -155.96    155.96 o 
   9  16   3        0.83       50.62    138.88 o 
  10  16   3      178.04      264.75    160.02 o 
  -9  17   3     1066.12     1571.30    274.16 o 
  -8  17   3      135.13      308.00    152.18 o 
  -7  17   3     1592.49     1452.43    213.84 o 
  -6  17   3      245.63      356.19    151.65 o 
  -5  17   3     1104.33     1319.17    216.54 o 
  -4  17   3      155.41       71.48    124.12 o 
  -3  17   3      955.72     1046.31    195.01 o 
  -2  17   3       41.78       44.76    132.90 o 
  -1  17   3      378.95      293.70    213.57 o 
   0  17   3       13.14      158.82    131.93 o 
   1  17   3       15.39     -113.31    113.31 o 
   2  17   3       42.20       90.54    136.06 o 
   3  17   3      190.32      254.36    146.68 o 
   4  17   3      170.20        0.26    137.15 o 
   5  17   3      677.69      946.64    197.30 o 
   6  17   3      558.68      397.74    156.82 o 
   7  17   3     1011.43     1528.00    224.36 o 
   8  17   3      277.66      471.52    193.65 o 
  -7  18   3        0.03       29.64    133.52 o 
  -6  18   3      111.24      122.32    136.04 o 
  -5  18   3      208.11      157.79    175.70 o 
  -4  18   3      163.28       71.49    140.30 o 
  -3  18   3      587.02      902.43    187.94 o 
  -2  18   3      116.72      -35.58    138.60 o 
  -1  18   3     1072.34      786.07    189.39 o 
   0  18   3       44.20       -9.37    171.99 o 
   1  18   3     1218.09     1291.96    732.47 o 
   2  18   3       96.15      188.65    147.27 o 
   3  18   3     1212.67     1351.82    226.75 o 
   4  18   3      120.04      161.04    156.58 o 
   5  18   3      436.85      700.34    193.47 o 
   6  18   3        5.72      404.10    385.46 o 
  -3  19   3      113.06      -18.86    155.00 o 
  -2  19   3        1.04     -115.15    234.80 o 
  -1  19   3       19.66      -52.03    138.97 o 
   0  19   3        0.00      -41.40    136.03 o 
   1  19   3        4.74     -104.13    140.97 o 
 -20   0   4       10.86      386.46    215.70 o 
 -18   0   4     1158.43     1038.04    247.15 o 
 -16   0   4     1708.37     1658.17    265.13 o 
 -14   0   4     3192.49     3253.50    289.14 o 
 -12   0   4     7015.34     7197.22    279.55 o 
 -10   0   4    11312.87    10996.26    426.08 o 
  -8   0   4     2840.42     2639.21    192.64 o 
  -6   0   4     1561.58     1583.87     94.16 o 
  -4   0   4    12088.93    12235.33    258.63 o 
  -2   0   4    52076.30    54997.90   1172.68 o 
   0   0   4    43860.38    46359.11    708.06 o 
   2   0   4    40342.63    39829.86    577.84 o 
   4   0   4    14873.96    14234.12    383.98 o 
   6   0   4    17767.42    17758.52    346.68 o 
   8   0   4      141.44      148.85     60.81 o 
  10   0   4     3513.86     3720.60    353.72 o 
  12   0   4     9760.78     9746.71    420.52 o 
  14   0   4     1459.26     1730.07    251.65 o 
  16   0   4     1434.20     1977.22    287.60 o 
  18   0   4      784.95     1100.95    256.14 o 
 -20   1   4       70.45      -47.18    130.28 o 
 -19   1   4      104.98     -121.56    121.56 o 
 -18   1   4      230.97      121.51    120.62 o 
 -17   1   4      224.71      265.36    120.24 o 
 -16   1   4        0.78      -35.31     86.28 o 
 -15   1   4       55.25       55.22     57.34 o 
 -14   1   4     3208.24     3342.64    151.22 o 
 -13   1   4      134.18       77.65     59.62 o 
 -12   1   4     1346.45     1358.51     75.76 o 
 -11   1   4     1793.26     1863.75     81.73 o 
 -10   1   4     3747.17     3679.48    108.08 o 
  -9   1   4     3523.31     3775.36    107.19 o 
  -8   1   4     7151.69     6867.87    129.50 o 
  -7   1   4     9435.44     9433.79    170.73 o 
  -6   1   4    36256.88    37288.24    507.76 o 
  -5   1   4    34271.89    34084.65    462.06 o 
  -4   1   4     2397.26     2316.91     59.10 o 
  -3   1   4     8346.86     8362.57    136.51 o 
  -2   1   4     1118.42     1088.13     46.50 o 
  -1   1   4     1204.77     1302.18     57.29 o 
   0   1   4     3303.38     3277.77     65.73 o 
   1   1   4     4088.64     4522.48     80.25 o 
   2   1   4    17632.51    18206.73    228.38 o 
   3   1   4     6929.50     7323.50    122.76 o 
   4   1   4    22061.80    22262.53    327.02 o 
   5   1   4     8395.29     8965.35    147.09 o 
   6   1   4    17105.31    18368.17    348.85 o 
   7   1   4     2868.61     2839.33    111.25 o 
   8   1   4     7323.25     7244.09    155.95 o 
   9   1   4     7391.33     7226.18    172.47 o 
  10   1   4     3038.21     3174.42    113.89 o 
  11   1   4     8918.65     8272.94    256.56 o 
  12   1   4      526.94      613.74     98.59 o 
  13   1   4     1570.26     1474.33    168.51 o 
  14   1   4      150.61      212.03     95.17 o 
  15   1   4      143.26      189.79    197.72 o 
  16   1   4      800.94      950.06    224.68 o 
  17   1   4       68.70      306.57    127.96 o 
  18   1   4      690.11      676.22    157.26 o 
 -20   2   4      832.31     1153.87    202.69 o 
 -19   2   4      113.97      197.99    131.61 o 
 -18   2   4      435.18      627.83    145.69 o 
 -17   2   4      234.13      489.76    175.25 o 
 -16   2   4      351.90      467.80    166.40 o 
 -15   2   4      609.20      609.36     81.46 o 
 -14   2   4        2.20       60.05     59.48 o 
 -13   2   4       60.99        8.81     56.32 o 
 -12   2   4     1569.24     1525.31     90.49 o 
 -11   2   4     1480.63     1565.13     81.19 o 
 -10   2   4     9078.94     9028.13    185.49 o 
  -9   2   4     2831.06     2677.46     91.77 o 
  -8   2   4    17358.53    17026.16    303.45 o 
  -7   2   4     1515.93     1678.38     68.40 o 
  -6   2   4    36263.06    37879.93    469.18 o 
  -5   2   4        5.61        9.16     20.71 o 
  -4   2   4     8285.72     7892.26    135.94 o 
  -3   2   4     3576.45     3493.70     73.72 o 
  -2   2   4     1856.76     1608.75     61.57 o 
  -1   2   4      683.62      730.66     47.03 o 
   0   2   4     1159.34     1269.02     58.59 o 
   1   2   4      465.63      549.06     35.98 o 
   2   2   4       22.46       28.45     21.87 o 
   3   2   4     2331.09     2568.70     71.77 o 
   4   2   4    25816.09    25999.24    371.37 o 
   5   2   4     3692.63     3816.92     94.40 o 
   6   2   4    17584.70    17668.61    277.30 o 
   7   2   4       12.78      -15.30     22.83 o 
   8   2   4     9101.66     9128.41    170.36 o 
   9   2   4     1788.30     1942.87    184.36 o 
  10   2   4     4028.28     3925.10    125.08 o 
  11   2   4     2970.00     2914.23    125.34 o 
  12   2   4      172.51      114.86     79.90 o 
  13   2   4     1082.15     1255.60    142.47 o 
  14   2   4        7.91       87.88     84.22 o 
  15   2   4      442.82      378.80    111.17 o 
  16   2   4       45.41       -8.99     91.42 o 
  17   2   4      644.06      633.56    197.72 o 
  18   2   4       71.39      314.77    131.65 o 
 -20   3   4      910.52     1260.46    205.13 o 
 -19   3   4     1120.16     1379.56    319.05 o 
 -18   3   4      701.42      452.81    139.21 o 
 -17   3   4      994.16     1366.36    178.64 o 
 -16   3   4     2503.51     2713.55    192.94 o 
 -15   3   4     3363.07     3140.08    211.60 o 
 -14   3   4     4330.25     4194.51    297.16 o 
 -13   3   4    17803.90    17506.29    434.78 o 
 -12   3   4     9375.46     9054.20    227.97 o 
 -11   3   4     5031.19     4752.65    152.86 o 
 -10   3   4     4350.26     4586.90    173.16 o 
  -9   3   4     3685.06     3786.77    118.56 o 
  -8   3   4     4588.96     4833.85    116.06 o 
  -7   3   4      528.13      645.00     49.48 o 
  -6   3   4     4377.72     4163.08     95.68 o 
  -5   3   4     5393.23     5381.60    116.83 o 
  -4   3   4    12922.87    12590.38    197.52 o 
  -3   3   4    12114.24    11895.50    187.55 o 
  -2   3   4     1360.99     1291.14     51.76 o 
  -1   3   4     4845.08     4516.31    109.37 o 
   0   3   4     2107.48     2057.66     77.56 o 
   1   3   4    12679.15    12436.74    209.19 o 
   2   3   4     3447.60     3528.58     94.27 o 
   3   3   4     9412.27     9459.33    198.83 o 
   4   3   4       91.28      120.42     28.86 o 
   5   3   4     2087.51     2052.48     67.68 o 
   6   3   4        1.70       13.09     25.64 o 
   7   3   4      330.44      357.16     59.98 o 
   8   3   4     3215.28     3348.79    175.15 o 
   9   3   4      962.78     1127.87    185.49 o 
  10   3   4     4569.46     4638.27    237.73 o 
  11   3   4     2654.10     2841.01    113.12 o 
  12   3   4     5120.77     4808.72    344.12 o 
  13   3   4      280.44      151.61     69.28 o 
  14   3   4      348.58      274.98     94.72 o 
  15   3   4      245.74      296.25    123.58 o 
  16   3   4      191.93      130.18    104.28 o 
  17   3   4      422.17      206.65    117.64 o 
  18   3   4      199.87      297.17    137.06 o 
 -19   4   4      855.63     1209.40    192.16 o 
 -18   4   4       43.54      172.69    118.63 o 
 -17   4   4      625.87      744.89    145.37 o 
 -16   4   4       10.09       11.86    104.18 o 
 -15   4   4       39.79      145.21     83.08 o 
 -14   4   4      104.53       66.69     71.35 o 
 -13   4   4     2658.16     2765.19    219.23 o 
 -12   4   4      221.41      321.85     55.39 o 
 -11   4   4     7244.07     7450.13    167.55 o 
 -10   4   4     1631.88     1695.16     92.84 o 
  -9   4   4    17760.13    17396.91    299.89 o 
  -8   4   4      361.78      395.34     40.07 o 
  -7   4   4    39547.03    37771.99    538.60 o 
  -6   4   4     4241.84     4105.96    105.14 o 
  -5   4   4    32263.71    32595.20    494.64 o 
  -4   4   4      672.17      647.10     40.97 o 
  -3   4   4    10440.26     9946.70    179.13 o 
  -2   4   4       69.00       47.64     28.18 o 
  -1   4   4     4155.56     3946.35    106.59 o 
   0   4   4     1036.95     1110.23     62.16 o 
   1   4   4      771.87      873.01     51.57 o 
   2   4   4      251.71      258.47     31.30 o 
   3   4   4     9038.55     8331.60    223.74 o 
   4   4   4      720.57      751.31     50.85 o 
   5   4   4    33164.67    33476.59    513.48 o 
   6   4   4      719.97      687.14     55.06 o 
   7   4   4    14542.74    14052.80    376.81 o 
   8   4   4      668.55      625.70     83.52 o 
   9   4   4     5180.52     4976.67    173.08 o 
  10   4   4        6.76       63.49     61.09 o 
  11   4   4      817.39      721.85    115.08 o 
  12   4   4       56.60      229.39    350.51 o 
  13   4   4       32.86        7.86     66.98 o 
  14   4   4      177.51      138.98     78.56 o 
  15   4   4       11.17      -64.20     78.56 o 
  16   4   4       38.81       61.63     97.06 o 
  17   4   4       11.47       64.28    106.85 o 
  18   4   4      106.89      278.87    128.85 o 
 -19   5   4       16.01      -19.91    129.68 o 
 -18   5   4       91.66      -43.95    110.56 o 
 -17   5   4       31.25       71.24    128.07 o 
 -16   5   4      425.10      372.36    105.56 o 
 -15   5   4      417.11      436.31     99.64 o 
 -14   5   4     1544.95     1527.67    127.62 o 
 -13   5   4     5056.69     4995.07    192.59 o 
 -12   5   4     2588.75     2575.61    112.81 o 
 -11   5   4     2100.10     2430.42     99.47 o 
 -10   5   4      824.44      765.93     58.44 o 
  -9   5   4     2898.53     3105.58    123.10 o 
  -8   5   4        3.78      -12.06     30.00 o 
  -7   5   4     7951.71     7609.20    154.47 o 
  -6   5   4    17046.55    17024.67    291.88 o 
  -5   5   4      922.26      902.52     59.06 o 
  -4   5   4    17226.05    17184.89    268.16 o 
  -3   5   4       80.07       10.78     30.82 o 
  -2   5   4    21153.77    20827.80    337.78 o 
  -1   5   4     3894.95     3886.57    111.98 o 
   0   5   4    16220.42    16513.50    278.43 o 
   1   5   4    15001.52    15381.45    262.54 o 
   2   5   4    30095.23    30532.41    436.94 o 
   3   5   4    13189.44    12846.29    322.21 o 
   4   5   4     7132.84     6910.64    159.77 o 
   5   5   4     8310.12     8307.97    180.99 o 
   6   5   4      900.97      979.35     66.03 o 
   7   5   4     4299.74     3886.12    176.96 o 
   8   5   4     1085.57     1109.58     91.09 o 
   9   5   4     1985.68     1861.88    139.48 o 
  10   5   4     2165.78     2276.96    182.31 o 
  11   5   4       92.09      139.08     84.85 o 
  12   5   4     4538.09     3651.92    329.29 o 
  13   5   4        8.34       95.27    222.44 o 
  14   5   4      196.50      242.66    179.75 o 
  15   5   4      196.90      227.80     85.16 o 
  16   5   4      171.66      134.53     90.65 o 
  17   5   4      471.68      943.68    278.61 o 
 -19   6   4      143.88      302.01    137.96 o 
 -18   6   4       21.55      129.91    242.66 o 
 -17   6   4      556.86      740.46    142.96 o 
 -16   6   4       52.28       91.84     90.13 o 
 -15   6   4     1834.10     1892.56    229.67 o 
 -14   6   4      139.70      124.99     75.43 o 
 -13   6   4      981.89      993.12    108.75 o 
 -12   6   4      524.94      636.95     66.45 o 
 -11   6   4     6799.72     6438.34    163.62 o 
 -10   6   4      730.37      743.11     62.79 o 
  -9   6   4     5900.25     5919.49    144.00 o 
  -8   6   4      964.50      963.79     63.09 o 
  -7   6   4       81.87       73.49     36.41 o 
  -6   6   4    13732.25    14009.73    302.79 o 
  -5   6   4     1640.95     1861.62     86.15 o 
  -4   6   4     6720.12     6768.40    139.00 o 
  -3   6   4    15983.19    15315.27    252.51 o 
  -2   6   4      283.82      242.37     44.50 o 
  -1   6   4    18124.41    17468.15    323.27 o 
   0   6   4      957.44      921.94     66.41 o 
   1   6   4    22416.04    22473.74    347.00 o 
   2   6   4       68.37       39.17     31.75 o 
   3   6   4    11711.13    11235.92    345.66 o 
   4   6   4     3877.04     4106.04    130.53 o 
   5   6   4    16081.89    15810.97    305.69 o 
   6   6   4     3112.49     3385.27    112.15 o 
   7   6   4     3500.43     3308.15    102.07 o 
   8   6   4     2261.13     2367.44    146.68 o 
   9   6   4      237.14      299.92     66.73 o 
  10   6   4     1794.21     1649.01    141.12 o 
  11   6   4     2560.01     2379.33    196.48 o 
  12   6   4       70.22      350.90    164.02 o 
  13   6   4     1540.65     1534.57    240.80 o 
  14   6   4       62.67      178.32    156.50 o 
  15   6   4     1160.63     1442.47    314.56 o 
  16   6   4       12.23      238.17    211.20 o 
  17   6   4      447.12      355.00    242.66 o 
 -18   7   4       50.02      189.96    269.62 o 
 -17   7   4      177.70      252.31    122.20 o 
 -16   7   4        0.18       35.95    179.75 o 
 -15   7   4       67.41      -43.70     78.78 o 
 -14   7   4      842.06      877.28    111.85 o 
 -13   7   4       31.13      183.07     70.80 o 
 -12   7   4      283.04      239.06     72.36 o 
 -11   7   4      404.61      368.23     57.73 o 
 -10   7   4      790.29      767.67     65.27 o 
  -9   7   4     2909.11     3062.00    114.57 o 
  -8   7   4     5629.52     5638.49    199.11 o 
  -7   7   4     5434.89     5705.21    166.63 o 
  -6   7   4    15176.75    15431.55    309.51 o 
  -5   7   4    11517.04    11101.68    260.64 o 
  -4   7   4     6040.93     6207.45    138.09 o 
  -3   7   4     5514.95     5632.74    156.59 o 
  -2   7   4     3669.95     3716.50    153.71 o 
  -1   7   4      351.32      338.10     51.54 o 
   0   7   4      149.29       94.73     42.43 o 
   1   7   4      179.15      112.75     38.38 o 
   2   7   4      245.34      256.94     40.61 o 
   3   7   4       27.92       14.52     40.83 o 
   4   7   4       95.28       94.33     44.55 o 
   5   7   4    10745.86    10826.68    238.70 o 
   6   7   4     2713.32     2741.72    134.65 o 
   7   7   4     4274.57     4271.81    140.00 o 
   8   7   4     3793.63     3544.70    116.00 o 
   9   7   4     2351.10     2429.91    193.60 o 
  10   7   4     3333.76     3061.41    216.34 o 
  11   7   4     2795.31     2448.23    277.48 o 
  12   7   4     1277.13     1415.64    233.99 o 
  13   7   4       14.08      -10.23    134.94 o 
  14   7   4      240.12      164.66    163.59 o 
  15   7   4      143.86      136.71    211.20 o 
  16   7   4       13.11      206.71    188.74 o 
  17   7   4       69.17       80.89    202.22 o 
 -18   8   4      302.01      304.99    128.07 o 
 -17   8   4      257.17      463.89    131.22 o 
 -16   8   4      294.38       75.27    104.04 o 
 -15   8   4      269.63      115.09     94.09 o 
 -14   8   4      249.87      221.29     91.06 o 
 -13   8   4      225.34       82.84    121.29 o 
 -12   8   4      114.04       83.75     70.35 o 
 -11   8   4      338.05      249.77     67.77 o 
 -10   8   4     1205.19     1322.65    100.35 o 
  -9   8   4     1582.96     1700.06     96.78 o 
  -8   8   4       15.49      -43.20     43.20 o 
  -7   8   4     3837.29     3913.22    150.22 o 
  -6   8   4       58.78       66.98     44.34 o 
  -5   8   4     1356.59     1369.72     84.49 o 
  -4   8   4      762.08      708.87     62.57 o 
  -3   8   4     1029.40     1198.37     78.11 o 
  -2   8   4      178.38      116.75     48.87 o 
  -1   8   4       26.73       19.16     43.46 o 
   0   8   4      342.72      339.85     59.53 o 
   1   8   4      651.46      724.26     59.92 o 
   2   8   4     1096.87     1313.26     85.56 o 
   3   8   4      209.93      281.78     53.04 o 
   4   8   4      489.36      520.38     66.99 o 
   5   8   4     1221.07     1176.08     86.42 o 
   6   8   4      912.06      950.57     78.61 o 
   7   8   4     3722.98     3543.49    135.23 o 
   8   8   4       71.20       96.90     47.65 o 
   9   8   4     1517.74     1433.02    105.17 o 
  10   8   4     1444.47     1393.71    122.47 o 
  11   8   4      444.14      229.08    147.92 o 
  12   8   4     2285.33     2659.30    545.98 o 
  13   8   4       34.43      172.90    153.76 o 
  14   8   4      599.55      971.51    233.15 o 
  15   8   4       18.97      138.82    161.22 o 
  16   8   4      787.95      745.95    292.09 o 
 -18   9   4      296.31      714.50    314.56 o 
 -17   9   4      697.18      642.57    140.86 o 
 -16   9   4      909.30      908.75    144.42 o 
 -15   9   4      652.09      796.74    133.14 o 
 -14   9   4     2822.82     3072.45    218.38 o 
 -13   9   4      198.87      177.12    122.25 o 
 -12   9   4     3277.17     3295.98    194.46 o 
 -11   9   4     3874.80     3641.53    181.42 o 
 -10   9   4     2315.07     2377.97    137.33 o 
  -9   9   4      399.05      406.92     78.34 o 
  -8   9   4       18.56       24.34     59.63 o 
  -7   9   4      740.67      682.21     74.10 o 
  -6   9   4        0.41      -33.54     46.03 o 
  -5   9   4     1911.83     2005.91    119.00 o 
  -4   9   4     1693.08     1599.65    105.86 o 
  -3   9   4     1187.30     1244.94     84.32 o 
  -2   9   4     3352.08     3463.59    143.90 o 
  -1   9   4       16.42       45.60     51.64 o 
   0   9   4     5173.70     5434.66    163.44 o 
   1   9   4     1165.83     1500.22     85.92 o 
   2   9   4     4726.69     4672.14    147.00 o 
   3   9   4      332.00      291.13     57.34 o 
   4   9   4     4571.41     4583.03    201.89 o 
   5   9   4     1667.60     1681.51    107.43 o 
   6   9   4      887.25      910.82     83.18 o 
   7   9   4     1161.36     1229.56    111.23 o 
   8   9   4        4.28      -26.70     55.58 o 
   9   9   4     2183.29     2140.30    149.03 o 
  10   9   4       31.87      -85.91     85.91 o 
  11   9   4     3410.93     3458.63    197.44 o 
  12   9   4        0.82      -67.83     67.83 o 
  13   9   4      915.97      929.49    222.70 o 
  14   9   4        9.41      198.62    249.40 o 
  15   9   4      196.33      -16.84    170.23 o 
  16   9   4      222.13     -153.03    323.55 o 
 -17  10   4        0.03      -40.90    105.76 o 
 -16  10   4       35.25      -21.83     99.54 o 
 -15  10   4       25.37      126.96    117.30 o 
 -14  10   4       59.96      181.31    146.54 o 
 -13  10   4       51.98       85.62     94.81 o 
 -12  10   4     2038.24     1916.11    179.53 o 
 -11  10   4        0.14      127.33     78.89 o 
 -10  10   4     6214.67     6469.51    239.38 o 
  -9  10   4      459.03      424.86     87.21 o 
  -8  10   4     8550.01     8552.36    270.30 o 
  -7  10   4     3347.44     3312.19    163.32 o 
  -6  10   4    12611.31    12217.95    296.15 o 
  -5  10   4      366.97      403.43     75.64 o 
  -4  10   4     4726.86     4681.51    157.54 o 
  -3  10   4      498.11      494.44     65.98 o 
  -2  10   4     1140.66     1333.46     98.40 o 
  -1  10   4      345.24      347.98     63.38 o 
   0  10   4      170.14      127.24     55.84 o 
   1  10   4     1187.41     1211.55    113.88 o 
   2  10   4       67.10      151.76     54.83 o 
   3  10   4        3.10      -51.69     51.69 o 
   4  10   4     5494.26     5163.01    198.69 o 
   5  10   4      259.40      224.79     77.16 o 
   6  10   4     5142.23     5323.44    222.90 o 
   7  10   4      242.86      293.18     80.85 o 
   8  10   4     2909.20     3133.68    205.42 o 
   9  10   4      212.77      160.66    163.38 o 
  10  10   4      867.55      777.64    151.41 o 
  11  10   4      646.42      559.83    111.54 o 
  12  10   4       21.82      -80.52     80.52 o 
  13  10   4        1.08        2.55     87.36 o 
  14  10   4        8.37      110.29     93.61 o 
  15  10   4        2.97     -118.47    176.99 o 
 -16  11   4      207.39      -11.45    111.82 o 
 -15  11   4      266.29      392.75    227.30 o 
 -14  11   4      145.51      184.60    108.37 o 
 -13  11   4     2829.42     2486.67    212.54 o 
 -12  11   4      453.14      446.59    122.46 o 
 -11  11   4      448.16      474.81    115.89 o 
 -10  11   4      645.30      794.39    107.10 o 
  -9  11   4       32.65      -92.48     92.48 o 
  -8  11   4      683.66      717.57    108.37 o 
  -7  11   4        1.32      124.63     67.38 o 
  -6  11   4      226.92      270.86     77.29 o 
  -5  11   4     4129.65     4009.58    183.10 o 
  -4  11   4      155.93       42.49     84.43 o 
  -3  11   4     5070.04     5165.84    204.31 o 
  -2  11   4      964.44      967.06     85.82 o 
  -1  11   4     4061.78     4146.96    161.92 o 
   0  11   4     2338.38     2776.87    213.02 o 
   1  11   4     5637.67     5771.10    192.50 o 
   2  11   4     3078.89     2932.93    171.85 o 
   3  11   4     5757.05     5934.83    256.36 o 
   4  11   4      767.31      889.16    102.50 o 
   5  11   4     2233.73     2268.38    171.57 o 
   6  11   4      547.15      446.52     95.13 o 
   7  11   4       65.20       93.78     80.10 o 
   8  11   4      197.02      191.54     86.85 o 
   9  11   4      436.79      480.23    117.60 o 
  10  11   4        0.65      -82.82     89.62 o 
  11  11   4     1023.58     1102.67    177.29 o 
  12  11   4      511.30      598.23    124.74 o 
  13  11   4      117.93      115.04    161.42 o 
  14  11   4       93.56      248.64    121.45 o 
  15  11   4      159.42       35.95    305.57 o 
 -16  12   4      107.29       17.97    148.29 o 
 -15  12   4        3.59       39.77    104.25 o 
 -14  12   4      355.91      284.35    133.16 o 
 -13  12   4      186.61      143.92    108.54 o 
 -12  12   4      560.54      672.29    138.17 o 
 -11  12   4      209.73       99.82    137.92 o 
 -10  12   4     1211.50      929.02    214.69 o 
  -9  12   4     1079.01      995.85    121.84 o 
  -8  12   4      787.51      705.60    106.26 o 
  -7  12   4     2860.80     2838.00    178.44 o 
  -6  12   4        5.12      -52.79     73.36 o 
  -5  12   4     2471.64     2597.61    168.05 o 
  -4  12   4     1391.59     1282.20    121.44 o 
  -3  12   4     1090.95     1049.20     99.51 o 
  -2  12   4     4821.51     4872.10    191.17 o 
  -1  12   4     1213.98     1166.34    127.98 o 
   0  12   4     3374.00     3369.82    175.10 o 
   1  12   4        0.79      -43.94     67.70 o 
   2  12   4     2652.58     2932.86    227.53 o 
   3  12   4      547.67      488.40    151.77 o 
   4  12   4     3895.56     3618.97    205.32 o 
   5  12   4     1772.70     1891.88    198.46 o 
   6  12   4     1345.98     1631.59    159.32 o 
   7  12   4     1818.06     1662.64    161.50 o 
   8  12   4      109.01      316.66    103.10 o 
   9  12   4      788.20      813.13    147.13 o 
  10  12   4       13.43      -21.13     95.04 o 
  11  12   4      504.78      523.14    155.26 o 
  12  12   4      313.52      306.51    131.84 o 
  13  12   4      150.36      107.49    113.36 o 
  14  12   4      369.18      331.53    127.94 o 
 -15  13   4       51.96       11.70    111.81 o 
 -14  13   4      195.53        2.08    118.73 o 
 -13  13   4      440.16      477.86    138.59 o 
 -12  13   4       16.82      -40.39     98.63 o 
 -11  13   4      143.94      238.85    202.46 o 
 -10  13   4      324.50      327.46    109.82 o 
  -9  13   4      752.62      812.10    141.40 o 
  -8  13   4      464.73      422.13     99.54 o 
  -7  13   4     2177.51     2252.71    167.31 o 
  -6  13   4     1711.38     1709.99    149.33 o 
  -5  13   4     2092.88     2200.94    162.05 o 
  -4  13   4     1891.44     1846.11    137.10 o 
  -3  13   4      299.84      297.29     81.64 o 
  -2  13   4      759.82      787.72    111.43 o 
  -1  13   4        8.11      -76.12     76.12 o 
   0  13   4       49.70       70.19     79.54 o 
   1  13   4      109.72      -79.75     79.75 o 
   2  13   4        8.12      -73.39     73.39 o 
   3  13   4      414.45      425.44    108.43 o 
   4  13   4      473.47      462.43    107.40 o 
   5  13   4      409.40      517.20    140.75 o 
   6  13   4     1331.75     1371.23    155.51 o 
   7  13   4     1022.03     1045.37    147.53 o 
   8  13   4     1316.41     1465.35    162.56 o 
   9  13   4      999.85      997.37    225.66 o 
  10  13   4      663.85      898.78    157.37 o 
  11  13   4      186.76      204.43    125.63 o 
  12  13   4      339.31      544.39    148.44 o 
  13  13   4       77.23      194.56    130.27 o 
 -14  14   4      204.91      133.88    141.93 o 
 -13  14   4       50.30      167.49    128.93 o 
 -12  14   4       79.58      -44.53    118.53 o 
 -11  14   4      292.54      313.55    125.66 o 
 -10  14   4       17.04      103.16    102.40 o 
  -9  14   4       45.45      -36.76     90.80 o 
  -8  14   4      114.39      153.96     99.18 o 
  -7  14   4        6.94       59.69     83.29 o 
  -6  14   4       31.46       24.13     72.10 o 
  -5  14   4      142.13      127.15     82.86 o 
  -4  14   4        0.15      -66.17     71.98 o 
  -3  14   4      699.21      671.28    144.69 o 
  -2  14   4        2.67     -136.61    163.75 o 
  -1  14   4     1579.68     1088.08    195.40 o 
   0  14   4        6.19      -93.10    111.51 o 
   1  14   4      495.35      350.63    109.58 o 
   2  14   4        1.45      -31.32     78.70 o 
   3  14   4      520.02      392.63    122.10 o 
   4  14   4       65.75       42.31     95.73 o 
   5  14   4      491.88      446.40    119.48 o 
   6  14   4      280.47      312.09    109.19 o 
   7  14   4       31.57      -73.29     87.25 o 
   8  14   4      381.07      321.49    158.20 o 
   9  14   4       80.73      127.21    129.55 o 
  10  14   4       80.97       79.98    116.07 o 
  11  14   4      554.52      584.01    180.10 o 
  12  14   4       93.10      112.20    123.66 o 
 -12  15   4      130.43      261.80    150.34 o 
 -11  15   4      391.13      393.17    225.07 o 
 -10  15   4      116.69       44.19    120.13 o 
  -9  15   4      106.73      145.51     99.19 o 
  -8  15   4       17.44       52.24     87.80 o 
  -7  15   4       29.95      133.01     90.58 o 
  -6  15   4      217.36      229.26     95.69 o 
  -5  15   4       11.60      -66.74     81.03 o 
  -4  15   4      292.43      452.08    134.82 o 
  -3  15   4      400.08      227.19    124.98 o 
  -2  15   4       22.44       -2.52    107.73 o 
  -1  15   4      591.80      445.38    212.77 o 
   0  15   4        6.51       63.71    111.10 o 
   1  15   4      579.48      439.94    236.09 o 
   2  15   4       29.16      -43.25    104.35 o 
   3  15   4      556.73      442.05    125.17 o 
   4  15   4       54.06      -85.73     91.67 o 
   5  15   4     1085.03     1215.59    163.53 o 
   6  15   4      465.33      304.83    141.40 o 
   7  15   4      278.96      339.26    125.80 o 
   8  15   4      647.10      748.18    323.57 o 
   9  15   4       18.36      -45.66    124.83 o 
  10  15   4      536.08      672.16    253.59 o 
  11  15   4       60.51      -64.49    125.44 o 
 -11  16   4      558.66      553.01    177.72 o 
 -10  16   4        0.06     -120.37    131.67 o 
  -9  16   4     1612.68     1595.39    180.18 o 
  -8  16   4       76.43       26.06     91.61 o 
  -7  16   4     1817.59     2004.37    233.84 o 
  -6  16   4      255.42      322.03    136.82 o 
  -5  16   4      600.33      604.70    152.08 o 
  -4  16   4      103.49       73.27    113.48 o 
  -3  16   4      415.30      184.27    160.99 o 
  -2  16   4      163.64      -64.25    121.72 o 
  -1  16   4       11.00      184.42    136.67 o 
   0  16   4      258.12      554.04    163.28 o 
   1  16   4        4.65      291.60    128.33 o 
   2  16   4      246.15      355.91    137.80 o 
   3  16   4      330.57      221.42    134.97 o 
   4  16   4      118.57      130.55    128.02 o 
   5  16   4      643.59      776.53    172.33 o 
   6  16   4        1.88      -14.85     99.01 o 
   7  16   4      603.01      711.53    172.53 o 
   8  16   4       25.24      206.86    138.04 o 
   9  16   4      218.88      410.07    158.45 o 
  -9  17   4        1.75       -0.21    178.95 o 
  -8  17   4       39.05      -88.95    129.83 o 
  -7  17   4        8.46       23.01    122.28 o 
  -6  17   4      129.04       70.27    127.57 o 
  -5  17   4      340.00      407.93    153.37 o 
  -4  17   4      329.73      298.09    140.39 o 
  -3  17   4      606.02      881.04    183.54 o 
  -2  17   4      779.49      578.08    172.49 o 
  -1  17   4      287.95       31.11    167.99 o 
   0  17   4      907.75      642.69    218.58 o 
   1  17   4      951.32      640.09    173.78 o 
   2  17   4      897.56      659.35    173.72 o 
   3  17   4      389.23      449.29    206.56 o 
   4  17   4      822.80      906.80    192.87 o 
   5  17   4       45.13     -102.55    226.47 o 
   6  17   4      256.55      493.91    172.74 o 
   7  17   4       59.46      106.79    185.70 o 
  -7  18   4       74.39       17.65    156.83 o 
  -6  18   4      575.48      428.86    160.76 o 
  -5  18   4       31.39     -114.09    129.52 o 
  -4  18   4      407.95      853.17    192.36 o 
  -3  18   4      246.27      154.08    189.29 o 
  -2  18   4      225.15      -12.57    144.26 o 
  -1  18   4      352.90      145.26    143.27 o 
   0  18   4       86.32      -86.54    132.62 o 
   1  18   4      164.68      171.89    154.82 o 
   2  18   4        1.83      108.26    147.92 o 
   3  18   4      161.50      124.07    145.71 o 
   4  18   4      334.71      382.51    201.37 o 
   5  18   4       58.98     -166.46    166.46 o 
  -2  19   4        7.49      -53.97    366.24 o 
  -1  19   4      143.64      -35.36    151.77 o 
   0  19   4      100.04       -0.81    147.54 o 
 -19   0   5     1436.54     2044.63    341.52 o 
 -17   0   5      921.92     1100.95    247.15 o 
 -15   0   5      244.97      238.26     92.99 o 
 -13   0   5     3685.12     3631.93    211.32 o 
 -11   0   5     4615.15     4830.29    175.75 o 
  -9   0   5    31953.20    32903.00    727.15 o 
  -7   0   5   109726.80   111594.04   1832.40 o 
  -5   0   5   120445.80   123455.73   2249.01 o 
  -3   0   5   113389.97   114704.13   2400.71 o 
  -1   0   5    10635.65    10922.96    274.19 o 
   1   0   5     7547.03     7935.73    156.44 o 
   3   0   5    13782.64    13569.76    307.89 o 
   5   0   5    39502.47    42204.43    835.39 o 
   7   0   5    28642.95    28878.49    639.53 o 
   9   0   5    19787.01    20245.71    417.59 o 
  11   0   5    12925.81    13243.48    723.48 o 
  13   0   5      637.44      611.14    175.25 o 
  15   0   5      126.41      265.13    157.28 o 
  17   0   5       13.60      -31.46    157.28 o 
 -20   1   5      325.44      477.20    164.86 o 
 -19   1   5      977.83     1112.07    193.83 o 
 -18   1   5      378.67      467.20    144.55 o 
 -17   1   5     1143.86     1364.11    184.89 o 
 -16   1   5     1227.11      945.24    138.34 o 
 -15   1   5     3680.26     3930.02    186.72 o 
 -14   1   5     1711.83     1717.48    110.72 o 
 -13   1   5    18395.00    17947.07    363.69 o 
 -12   1   5     4443.21     4173.66    133.70 o 
 -11   1   5     2827.33     2990.72    129.31 o 
 -10   1   5     1701.96     1824.48     76.77 o 
  -9   1   5     6405.21     6444.32    121.69 o 
  -8   1   5     5244.53     5602.54    113.81 o 
  -7   1   5     7742.08     7981.48    141.79 o 
  -6   1   5     1163.10     1280.46     54.78 o 
  -5   1   5     6191.48     6419.02    113.02 o 
  -4   1   5    24897.25    25648.34    384.85 o 
  -3   1   5    19548.72    19645.25    299.75 o 
  -2   1   5    36958.06    38039.09    650.69 o 
  -1   1   5    30442.33    30777.79    532.26 o 
   0   1   5    25846.05    26142.51    341.93 o 
   1   1   5    25768.67    26375.90    316.60 o 
   2   1   5    14520.08    14061.00    178.73 o 
   3   1   5    24826.97    25024.84    289.97 o 
   4   1   5     5992.88     5905.31    122.16 o 
   5   1   5     6088.08     5752.78    119.37 o 
   6   1   5    10379.06    10599.24    255.41 o 
   7   1   5      590.92      542.98     50.26 o 
   8   1   5     2328.46     2226.55     93.95 o 
   9   1   5      585.65      624.53     72.82 o 
  10   1   5      922.60     1130.65     75.10 o 
  11   1   5     4625.38     4313.55    236.09 o 
  12   1   5     2467.12     2549.06    178.53 o 
  13   1   5     1709.30     1768.59    289.84 o 
  14   1   5      529.86      656.06    132.44 o 
  15   1   5     1529.63     1732.83    267.37 o 
  16   1   5      397.12      407.01    128.43 o 
  17   1   5     1058.26     1286.91    187.15 o 
  18   1   5      233.29      268.99    136.52 o 
 -20   2   5      549.06      508.91    173.81 o 
 -19   2   5      168.36      282.48    133.88 o 
 -18   2   5      161.72       53.49    229.18 o 
 -17   2   5      491.48      593.72    175.25 o 
 -16   2   5       10.39      125.90     85.45 o 
 -15   2   5      236.76      251.64     74.65 o 
 -14   2   5     1233.08     1392.44    100.33 o 
 -13   2   5     3933.13     3900.25    156.61 o 
 -12   2   5     3128.36     3354.91    166.05 o 
 -11   2   5     2447.72     2596.27    103.74 o 
 -10   2   5     1764.08     1987.70    104.66 o 
  -9   2   5     4706.10     4570.78    137.27 o 
  -8   2   5     4981.60     4816.08    124.33 o 
  -7   2   5     1428.42     1621.67     60.49 o 
  -6   2   5    48901.99    50169.93    676.75 o 
  -5   2   5     2451.10     2567.01     88.00 o 
  -4   2   5     2161.22     2117.06     74.03 o 
  -3   2   5      504.70      523.86     43.95 o 
  -2   2   5       70.00       -5.68     28.18 o 
  -1   2   5      388.15      279.24     34.36 o 
   0   2   5      758.19      769.43     45.38 o 
   1   2   5      170.29      259.66     31.93 o 
   2   2   5      646.39      700.22     49.42 o 
   3   2   5     9950.15    10324.70    175.88 o 
   4   2   5    12726.41    12895.11    219.06 o 
   5   2   5       16.91       -9.72     25.90 o 
   6   2   5     3594.69     3613.06     95.06 o 
   7   2   5      223.99      280.96     45.98 o 
   8   2   5     4098.31     4444.05    124.23 o 
   9   2   5       20.00       85.50     40.55 o 
  10   2   5     3003.60     3080.47    130.96 o 
  11   2   5       18.70      -34.99     64.05 o 
  12   2   5      466.67      381.90    102.36 o 
  13   2   5       61.08      261.56     99.15 o 
  14   2   5       12.59      257.04    141.55 o 
  15   2   5        0.06       45.01     91.49 o 
  16   2   5       11.71       10.02    102.94 o 
  17   2   5        0.05       28.09    106.78 o 
  18   2   5       77.56      213.77    133.00 o 
 -20   3   5      559.03     1068.18    375.22 o 
 -19   3   5      137.72       65.16    121.98 o 
 -18   3   5      165.18      375.54    140.20 o 
 -17   3   5        0.08      -18.11    105.81 o 
 -16   3   5      197.84      215.70    114.39 o 
 -15   3   5       56.30       90.56     73.82 o 
 -14   3   5     1097.72     1099.87    115.46 o 
 -13   3   5       10.79      -42.07     62.13 o 
 -12   3   5        0.52       18.83     48.86 o 
 -11   3   5     8045.19     7705.99    192.18 o 
 -10   3   5     6262.66     5730.53    218.89 o 
  -9   3   5     6002.66     6136.00    164.10 o 
  -8   3   5    12056.42    11967.06    208.42 o 
  -7   3   5     4457.15     4275.61    139.53 o 
  -6   3   5     2696.28     2530.80     73.04 o 
  -5   3   5     9763.16     9600.94    150.99 o 
  -4   3   5    11117.97    11107.25    180.94 o 
  -3   3   5      152.49      141.80     29.09 o 
  -2   3   5     2101.59     1945.39     75.16 o 
  -1   3   5      101.88      131.63     37.08 o 
   0   3   5     2792.73     2842.10    110.53 o 
   1   3   5     1716.40     1770.30     74.74 o 
   2   3   5     2162.39     2067.96     71.49 o 
   3   3   5     1379.78     1402.40     64.85 o 
   4   3   5      248.47      221.42     36.18 o 
   5   3   5      290.89      409.89     44.46 o 
   6   3   5     1620.08     1609.85     70.16 o 
   7   3   5     1001.84      962.12     56.90 o 
   8   3   5       10.46       -2.78     28.71 o 
   9   3   5        4.24      -34.73     38.52 o 
  10   3   5        0.54      -27.64     38.91 o 
  11   3   5     2810.61     2875.20    211.65 o 
  12   3   5      204.55      185.12     84.79 o 
  13   3   5      495.68      613.52    111.38 o 
  14   3   5      238.32      300.69    106.85 o 
  15   3   5        9.25       40.44     90.48 o 
  16   3   5       14.25       17.10    100.56 o 
  17   3   5      102.71      257.22    127.08 o 
 -19   4   5      112.70       99.36    126.32 o 
 -18   4   5      217.84      369.38    175.25 o 
 -17   4   5       14.24        0.73    132.56 o 
 -16   4   5      744.82      993.43    158.72 o 
 -15   4   5        7.37       78.76     84.24 o 
 -14   4   5     2261.07     2194.42    151.08 o 
 -13   4   5        2.83        6.93    108.97 o 
 -12   4   5     5814.57     5704.67    227.68 o 
 -11   4   5      197.93      107.45     42.93 o 
 -10   4   5     2585.07     2681.18    102.94 o 
  -9   4   5     2216.10     2173.62     87.51 o 
  -8   4   5     4022.11     3993.96    113.82 o 
  -7   4   5      857.97      932.13     58.49 o 
  -6   4   5       27.38       22.97     30.37 o 
  -5   4   5     3099.91     3131.55     77.56 o 
  -4   4   5     6103.03     6226.35    130.39 o 
  -3   4   5     2036.06     2053.47     71.18 o 
  -2   4   5     7724.06     7622.34    164.39 o 
  -1   4   5        3.44        1.34     35.33 o 
   0   4   5     2275.62     2320.74     91.31 o 
   1   4   5        8.96      -27.82     28.47 o 
   2   4   5     2026.40     2047.40     76.92 o 
   3   4   5        4.48       11.93     35.91 o 
   4   4   5     3386.11     3100.59    137.06 o 
   5   4   5      100.09      135.74     33.94 o 
   6   4   5      238.45      274.57     38.09 o 
   7   4   5      109.14       98.45     32.97 o 
   8   4   5        5.84       -9.74     26.73 o 
   9   4   5      754.51      798.70     59.56 o 
  10   4   5       11.85      -36.44     36.44 o 
  11   4   5      399.71      256.54     74.64 o 
  12   4   5       42.20      -59.03     59.87 o 
  13   4   5       38.37      198.28     80.92 o 
  14   4   5       92.84       -6.48    119.08 o 
  15   4   5        0.25      -12.44     79.72 o 
  16   4   5       17.87       56.34    102.21 o 
  17   4   5        4.78       28.91    121.33 o 
 -19   5   5       35.63       45.46    131.28 o 
 -18   5   5      543.25      628.46    157.06 o 
 -17   5   5      738.88      606.59    199.97 o 
 -16   5   5     1451.85     1845.97    304.82 o 
 -15   5   5      894.85     1000.86    132.06 o 
 -14   5   5     3513.26     3170.09    184.35 o 
 -13   5   5       10.19      -60.86     60.86 o 
 -12   5   5     4523.70     4365.54    214.12 o 
 -11   5   5     5969.56     6090.80    158.08 o 
 -10   5   5     1264.79     1373.37     80.45 o 
  -9   5   5     3045.86     2906.45    104.85 o 
  -8   5   5       85.25       23.39     36.33 o 
  -7   5   5     1057.18     1055.38     66.36 o 
  -6   5   5      311.56      412.28     42.63 o 
  -5   5   5     2107.10     2269.14     77.92 o 
  -4   5   5     3781.91     3748.82     99.24 o 
  -3   5   5     7126.73     7036.05    161.58 o 
  -2   5   5    13853.65    14101.07    249.08 o 
  -1   5   5    14074.73    14481.30    275.17 o 
   0   5   5    11327.25    11328.32    248.73 o 
   1   5   5     3538.04     3777.59    105.72 o 
   2   5   5     8028.05     7680.53    159.56 o 
   3   5   5    10516.53    10498.48    204.74 o 
   4   5   5     5892.85     6040.22    170.25 o 
   5   5   5     4510.67     4206.95    128.24 o 
   6   5   5        0.57        3.86     30.96 o 
   7   5   5     5883.52     5633.19    155.77 o 
   8   5   5      214.59      322.20     60.68 o 
   9   5   5      185.05      136.36     40.92 o 
  10   5   5      901.32     1021.41     69.64 o 
  11   5   5      838.00      817.41    117.69 o 
  12   5   5     1597.31     1585.80    194.78 o 
  13   5   5      266.85      228.07     86.11 o 
  14   5   5      806.48     1227.96    142.78 o 
  15   5   5       90.73       32.28     87.78 o 
  16   5   5      902.08      704.11    138.78 o 
  17   5   5      176.34      146.56    114.32 o 
 -19   6   5       19.57      -99.08    139.30 o 
 -18   6   5      590.98      401.38    208.96 o 
 -17   6   5       32.00      -46.41    114.59 o 
 -16   6   5      175.09      352.15    111.30 o 
 -15   6   5       12.11      -34.66    116.21 o 
 -14   6   5      266.94      231.04     85.69 o 
 -13   6   5      849.47      715.88     94.91 o 
 -12   6   5     1978.14     2165.00    135.70 o 
 -11   6   5        8.61       11.26     44.81 o 
 -10   6   5     6075.81     5744.35    155.30 o 
  -9   6   5        1.18       38.98     41.26 o 
  -8   6   5    23867.35    24010.76    405.39 o 
  -7   6   5     3125.87     3266.21    106.07 o 
  -6   6   5    75329.40    74956.37   1094.01 o 
  -5   6   5      111.24      149.56     44.04 o 
  -4   6   5    48793.80    47583.73    676.62 o 
  -3   6   5     2192.81     2310.88    109.78 o 
  -2   6   5    13755.39    12814.03    238.88 o 
  -1   6   5     2034.90     2186.61     99.21 o 
   0   6   5     2559.20     2520.83    107.72 o 
   1   6   5      428.75      410.39     49.76 o 
   2   6   5      212.84      225.27     44.74 o 
   3   6   5     3706.33     3583.88    129.25 o 
   4   6   5    16546.32    16600.27    383.51 o 
   5   6   5        0.75       15.73     39.80 o 
   6   6   5    14486.80    13933.02    282.73 o 
   7   6   5      953.56      930.95     64.72 o 
   8   6   5    19017.31    18970.55    322.99 o 
   9   6   5      569.54      636.48     66.21 o 
  10   6   5    12307.18    12315.95    268.77 o 
  11   6   5      294.98      244.17    115.09 o 
  12   6   5     2611.35     2601.97    258.47 o 
  13   6   5        3.61       96.35     67.89 o 
  14   6   5      150.03      255.61     94.68 o 
  15   6   5        0.26       88.05    128.07 o 
  16   6   5       34.58      498.80    224.68 o 
  17   6   5       18.79     -161.77    161.77 o 
 -18   7   5      493.49      406.23    134.60 o 
 -17   7   5      298.68      598.98    213.45 o 
 -16   7   5     1705.60     1383.66    175.25 o 
 -15   7   5      516.33      581.47    140.23 o 
 -14   7   5     2106.27     2137.29    150.71 o 
 -13   7   5     6240.26     6250.18    308.21 o 
 -12   7   5     6855.18     6701.01    241.88 o 
 -11   7   5      300.29      250.65     77.39 o 
 -10   7   5     4163.11     4297.84    167.31 o 
  -9   7   5      698.55      769.24     67.53 o 
  -8   7   5     5659.52     5533.32    194.55 o 
  -7   7   5      845.84      799.31     68.38 o 
  -6   7   5      186.36      220.36     54.00 o 
  -5   7   5     9619.89     9553.25    183.82 o 
  -4   7   5     2237.09     2337.38     99.31 o 
  -3   7   5    21425.04    21879.42    399.04 o 
  -2   7   5    15400.97    15774.72    334.71 o 
  -1   7   5    29590.90    30588.60    529.35 o 
   0   7   5    20483.93    21430.90    395.90 o 
   1   7   5    19631.27    19465.98    344.03 o 
   2   7   5    14652.93    14392.31    248.76 o 
   3   7   5    12605.11    12056.27    261.19 o 
   4   7   5     6031.02     5940.63    257.24 o 
   5   7   5     6717.86     6794.80    180.88 o 
   6   7   5     4016.61     4000.22    140.12 o 
   7   7   5     2844.64     2692.90    140.14 o 
   8   7   5       67.63      137.29     45.53 o 
   9   7   5       15.46       22.21     44.01 o 
  10   7   5     1610.86     1695.08    118.33 o 
  11   7   5     1310.17     1723.24    227.17 o 
  12   7   5     3259.59     2740.71    539.24 o 
  13   7   5     1075.46     1188.13    120.58 o 
  14   7   5     1370.87     1729.27    168.60 o 
  15   7   5      493.79      431.39    233.67 o 
  16   7   5      679.63      692.03    274.12 o 
 -18   8   5       60.76        3.50    119.85 o 
 -17   8   5      233.41       74.86    114.32 o 
 -16   8   5       51.05      123.40    112.15 o 
 -15   8   5      297.72      423.00    109.92 o 
 -14   8   5       26.00      -23.62     89.47 o 
 -13   8   5     1867.83     1647.25    145.95 o 
 -12   8   5      919.50     1166.93    120.27 o 
 -11   8   5      620.75      712.29     86.07 o 
 -10   8   5      209.69      137.29     61.73 o 
  -9   8   5     4107.92     4335.32    310.15 o 
  -8   8   5      105.99       27.53     43.64 o 
  -7   8   5    11530.96    11641.53    246.23 o 
  -6   8   5       75.87       57.22     45.53 o 
  -5   8   5    10421.98    10355.64    236.27 o 
  -4   8   5        8.90       18.27     40.45 o 
  -3   8   5     2027.84     2134.53    110.35 o 
  -2   8   5      265.38      384.23     61.91 o 
  -1   8   5      327.34      277.09     77.15 o 
   0   8   5     1138.20     1450.17    168.83 o 
   1   8   5      553.43      546.16     58.23 o 
   2   8   5      213.04      175.63     44.96 o 
   3   8   5     5939.71     6191.96    341.25 o 
   4   8   5       29.73       21.08     47.44 o 
   5   8   5    11241.66    11322.34    298.77 o 
   6   8   5       10.90       -0.18     46.21 o 
   7   8   5     6556.97     6657.39    272.30 o 
   8   8   5        4.21      -54.85     54.85 o 
   9   8   5     4097.76     4091.79    196.54 o 
  10   8   5      541.39      505.46     92.10 o 
  11   8   5     1650.47     1829.25    209.64 o 
  12   8   5       19.88        1.37     76.58 o 
  13   8   5      107.26      328.34     88.33 o 
  14   8   5       22.90      -32.14    139.65 o 
  15   8   5       16.90       73.70    171.99 o 
  16   8   5       15.32      -22.47    206.71 o 
 -18   9   5        0.02        3.86    112.15 o 
 -17   9   5      244.12      274.93    179.75 o 
 -16   9   5      135.65      178.09    115.06 o 
 -15   9   5      160.59      266.17    158.06 o 
 -14   9   5      848.64      868.61    134.19 o 
 -13   9   5     1112.94     1013.95    126.54 o 
 -12   9   5     1557.10     1791.89    225.07 o 
 -11   9   5      592.74      632.86     85.78 o 
 -10   9   5      917.73     1040.63    100.13 o 
  -9   9   5     2486.66     2525.24    152.25 o 
  -8   9   5     5849.26     5591.15    197.42 o 
  -7   9   5     3037.11     2969.95    145.76 o 
  -6   9   5     1237.70     1321.13    101.20 o 
  -5   9   5     3463.99     3464.43    137.05 o 
  -4   9   5      264.72      152.61     42.31 o 
  -3   9   5     1828.44     2024.99    105.91 o 
  -2   9   5      541.75      678.12     78.49 o 
  -1   9   5     2267.70     2164.06    124.12 o 
   0   9   5      613.26      768.48     71.80 o 
   1   9   5      662.13      659.62     64.67 o 
   2   9   5      517.85      573.71     64.82 o 
   3   9   5      427.51      492.48     73.48 o 
   4   9   5       69.72       54.92     51.35 o 
   5   9   5      296.33      323.57     67.89 o 
   6   9   5      532.49      413.28     81.55 o 
   7   9   5      617.54      600.38     89.93 o 
   8   9   5       61.24       84.53     64.09 o 
   9   9   5      224.66      221.26    111.47 o 
  10   9   5      864.81      773.42    112.76 o 
  11   9   5      386.64      359.31     98.33 o 
  12   9   5     1183.85      711.76    213.71 o 
  13   9   5       34.33       81.81    117.35 o 
  14   9   5      152.84        7.59     86.70 o 
  15   9   5       10.16       87.07    235.92 o 
 -17  10   5      333.98      146.21    113.12 o 
 -16  10   5        4.94     -100.28    100.28 o 
 -15  10   5      417.07      242.78    114.79 o 
 -14  10   5      147.67       52.25    102.45 o 
 -13  10   5     1809.90     1770.70    240.39 o 
 -12  10   5       85.78       33.75     82.35 o 
 -11  10   5      871.22      961.55    111.82 o 
 -10  10   5        4.73      -59.74     59.74 o 
  -9  10   5      907.50     1075.19     95.27 o 
  -8  10   5       55.22       74.77     63.95 o 
  -7  10   5      103.48       90.33     66.02 o 
  -6  10   5      518.37      396.44     74.74 o 
  -5  10   5     2221.43     2105.20    129.19 o 
  -4  10   5       83.94       52.46     42.02 o 
  -3  10   5     2320.04     2355.65    120.11 o 
  -2  10   5       68.12       73.71     56.78 o 
  -1  10   5      777.33      867.00     89.56 o 
   0  10   5      186.77      107.33     54.31 o 
   1  10   5     1455.95     1409.10     89.59 o 
   2  10   5      205.46      247.39     58.83 o 
   3  10   5     1382.04     1486.17    125.20 o 
   4  10   5     2675.42     2715.09    165.35 o 
   5  10   5       85.45      143.84     73.88 o 
   6  10   5      714.78      633.60     96.40 o 
   7  10   5        7.75      -38.87     72.19 o 
   8  10   5       76.36      168.94     82.58 o 
   9  10   5      234.32      395.38    171.60 o 
  10  10   5      203.24      302.96     99.06 o 
  11  10   5      125.73       39.81    129.37 o 
  12  10   5       27.74        8.09     88.57 o 
  13  10   5       24.63       78.70     95.89 o 
  14  10   5       16.44       20.04     93.48 o 
  15  10   5        2.55      194.13    247.15 o 
 -16  11   5      137.67      210.62    123.00 o 
 -15  11   5      162.40      170.75    136.63 o 
 -14  11   5       10.37      -90.39    102.17 o 
 -13  11   5      224.92       84.84    154.77 o 
 -12  11   5       65.57       13.12     96.87 o 
 -11  11   5      131.10      -23.98     82.76 o 
 -10  11   5     1792.08     1771.21    144.77 o 
  -9  11   5        3.96       18.72     71.68 o 
  -8  11   5      573.87      368.93     90.61 o 
  -7  11   5       81.94      -37.28     62.63 o 
  -6  11   5      107.39      165.71     76.95 o 
  -5  11   5      303.71      339.77     97.13 o 
  -4  11   5       14.73      -17.63     61.29 o 
  -3  11   5      991.72     1001.38     90.03 o 
  -2  11   5      758.26      825.33     89.77 o 
  -1  11   5      815.31      865.40    117.62 o 
   0  11   5      248.44      275.66     66.65 o 
   1  11   5      724.85      760.00    103.87 o 
   2  11   5      152.98       73.23     70.28 o 
   3  11   5       52.88       19.05     62.73 o 
   4  11   5     1045.55     1069.35    122.10 o 
   5  11   5       70.31      138.73     76.83 o 
   6  11   5      901.89      961.35    139.45 o 
   7  11   5       80.67      155.35     84.46 o 
   8  11   5      716.43      824.75    169.89 o 
   9  11   5      123.56       11.73     91.47 o 
  10  11   5      135.06      215.06    104.10 o 
  11  11   5       26.65       30.87    102.73 o 
  12  11   5       26.09       42.54    127.67 o 
  13  11   5      298.40      331.46    120.82 o 
  14  11   5       10.94      -35.10    102.24 o 
 -16  12   5       28.54       -7.94    132.93 o 
 -15  12   5        0.09       49.87    107.89 o 
 -14  12   5        1.60       35.86    108.01 o 
 -13  12   5        1.34       39.46    103.76 o 
 -12  12   5       96.78       45.61    106.43 o 
 -11  12   5      616.48      642.38    137.47 o 
 -10  12   5       17.53       36.81     76.46 o 
  -9  12   5     2315.80     2255.58    164.41 o 
  -8  12   5      220.60      239.77     87.65 o 
  -7  12   5     6366.71     6747.49    264.98 o 
  -6  12   5        0.85       80.42     75.73 o 
  -5  12   5     7648.87     7977.29    271.13 o 
  -4  12   5      321.24      197.07     95.20 o 
  -3  12   5     5633.66     5329.82    235.30 o 
  -2  12   5      437.76      452.20     76.33 o 
  -1  12   5     1122.16     1105.06    121.92 o 
   0  12   5      853.93      981.42    123.26 o 
   1  12   5       40.74      -16.77    114.26 o 
   2  12   5     1104.40     1332.94    201.49 o 
   3  12   5      229.06      205.49     85.98 o 
   4  12   5      740.41      760.85    112.77 o 
   5  12   5      525.31      552.75    115.24 o 
   6  12   5      654.42      480.92    131.67 o 
   7  12   5     2916.82     3009.25    299.66 o 
   8  12   5      308.56      430.87    113.51 o 
   9  12   5     2253.85     2140.08    206.67 o 
  10  12   5      408.53      119.96    111.64 o 
  11  12   5     1399.68     1785.27    199.47 o 
  12  12   5       84.39      366.34    150.96 o 
  13  12   5      193.35       49.84    116.08 o 
 -15  13   5      357.15      227.18    134.89 o 
 -14  13   5      206.23      194.78    129.07 o 
 -13  13   5       54.46      210.58    122.91 o 
 -12  13   5      221.77      243.91    126.96 o 
 -11  13   5     1464.29     1623.83    196.02 o 
 -10  13   5      193.70      167.40    104.00 o 
  -9  13   5      871.68      881.37    141.57 o 
  -8  13   5       44.48      124.78     81.46 o 
  -7  13   5      243.11      350.41     92.74 o 
  -6  13   5      218.20      382.96    122.13 o 
  -5  13   5      127.88      141.55     81.67 o 
  -4  13   5     3212.76     3373.76    223.61 o 
  -3  13   5     1050.48     1367.91    144.02 o 
  -2  13   5     6921.58     6207.52    289.57 o 
  -1  13   5     1670.31     1689.76    187.77 o 
   0  13   5     3944.60     3944.26    299.85 o 
   1  13   5     2515.32     2744.07    199.04 o 
   2  13   5     3503.66     3658.83    232.76 o 
   3  13   5     1947.99     1798.34    292.12 o 
   4  13   5     2826.18     2621.89    223.77 o 
   5  13   5      525.74      710.86    129.71 o 
   6  13   5      846.30     1130.53    148.07 o 
   7  13   5      379.16      583.71    122.59 o 
   8  13   5       80.97       32.99    105.41 o 
   9  13   5       34.67      225.41    152.35 o 
  10  13   5      114.28      115.21    118.25 o 
  11  13   5      763.64      873.03    253.44 o 
  12  13   5      224.20      439.84    247.97 o 
 -14  14   5       13.49      -51.03    161.37 o 
 -13  14   5       15.47      127.97    127.51 o 
 -12  14   5      222.94      271.58    135.75 o 
 -11  14   5      108.53       19.32    113.51 o 
 -10  14   5      688.35      749.35    138.60 o 
  -9  14   5       30.03      -58.57    125.22 o 
  -8  14   5     1044.88     1120.17    151.94 o 
  -7  14   5      328.15      311.81     97.45 o 
  -6  14   5     2368.87     2574.77    187.59 o 
  -5  14   5        5.89      -17.45     67.42 o 
  -4  14   5     1047.97     1179.39    179.05 o 
  -3  14   5      134.95      104.50     95.49 o 
  -2  14   5      346.56      143.57    121.19 o 
  -1  14   5      153.63      -59.64    125.82 o 
   0  14   5       94.16       60.32    107.92 o 
   1  14   5      145.90      147.05    100.22 o 
   2  14   5      242.95      287.44    108.08 o 
   3  14   5       51.92      162.84    119.00 o 
   4  14   5     1519.52     1739.34    177.02 o 
   5  14   5       38.82      -70.69     90.61 o 
   6  14   5     1209.80     1168.67    166.69 o 
   7  14   5      106.61      136.80    111.56 o 
   8  14   5     1324.72     1890.98    317.96 o 
   9  14   5      117.38       54.29    117.69 o 
  10  14   5      961.58      916.34    181.33 o 
  11  14   5      193.80      211.08    133.97 o 
 -12  15   5        5.01       20.05    128.22 o 
 -11  15   5      146.94      245.51    161.38 o 
 -10  15   5       86.74      326.84    141.35 o 
  -9  15   5      235.98      358.58    126.26 o 
  -8  15   5      235.14      213.91    111.53 o 
  -7  15   5      496.10      462.59    106.85 o 
  -6  15   5      948.61     1065.25    134.50 o 
  -5  15   5       10.08      -36.69     88.80 o 
  -4  15   5      447.22      780.49    134.00 o 
  -3  15   5      482.98      493.92    149.25 o 
  -2  15   5      280.82      405.89    141.64 o 
  -1  15   5      473.52      302.48    169.14 o 
   0  15   5      334.85      303.11    136.46 o 
   1  15   5      219.00      -19.43    138.04 o 
   2  15   5      181.05      162.63    115.95 o 
   3  15   5      231.58       62.69    100.77 o 
   4  15   5        1.57       23.53     95.04 o 
   5  15   5      108.44      216.27    106.95 o 
   6  15   5       24.65       26.33    100.36 o 
   7  15   5       17.71       29.91    106.47 o 
   8  15   5       85.21      158.48    123.72 o 
   9  15   5       81.56      281.05    137.53 o 
  10  15   5      184.02      404.41    153.41 o 
 -11  16   5       58.53       72.62    129.48 o 
 -10  16   5      143.15      106.18    112.46 o 
  -9  16   5       39.10      105.64    103.06 o 
  -8  16   5       12.95        8.21    101.60 o 
  -7  16   5      271.17      402.12    123.77 o 
  -6  16   5      490.85      523.43    124.51 o 
  -5  16   5       89.17      122.53    118.81 o 
  -4  16   5      457.48      539.96    151.99 o 
  -3  16   5        4.49      149.28    123.39 o 
  -2  16   5      206.59       76.72    177.86 o 
  -1  16   5       12.56     -110.26    110.26 o 
   0  16   5      104.54      212.30    182.98 o 
   1  16   5       96.09     -101.57    106.83 o 
   2  16   5      229.37      166.47    133.21 o 
   3  16   5      292.65      132.23    134.77 o 
   4  16   5       35.77      -59.73    117.36 o 
   5  16   5      456.31      367.14    141.10 o 
   6  16   5       31.35      117.19    108.90 o 
   7  16   5      352.76      533.63    161.68 o 
   8  16   5       82.71      328.83    244.86 o 
   9  16   5      120.75      328.27    165.61 o 
  -9  17   5      173.83      206.84    120.56 o 
  -8  17   5       29.68      -32.91    157.47 o 
  -7  17   5      241.14      188.05    131.51 o 
  -6  17   5       66.72      101.56    126.82 o 
  -5  17   5       19.28       10.76    121.47 o 
  -4  17   5        0.83      126.06    133.02 o 
  -3  17   5        5.95     -106.42    114.40 o 
  -2  17   5       21.25     -121.38    121.38 o 
  -1  17   5        0.72      -27.31    127.16 o 
   0  17   5       57.93     -149.95    206.26 o 
   1  17   5        2.87     -125.80    125.80 o 
   2  17   5      206.29      299.10    152.85 o 
   3  17   5        2.46       60.61    130.90 o 
   4  17   5      106.15      143.97    252.12 o 
   5  17   5       82.17      110.38    145.83 o 
   6  17   5       84.21      210.06    155.24 o 
   7  17   5      166.78      146.24    159.77 o 
  -6  18   5      146.10       55.92    141.24 o 
  -5  18   5       48.21       61.47    135.42 o 
  -4  18   5      480.91      371.91    180.87 o 
  -3  18   5       58.16       98.57    140.02 o 
  -2  18   5       42.00     -204.16    204.16 o 
  -1  18   5       20.86     -156.93    156.93 o 
   0  18   5       32.28      -70.32    132.06 o 
   1  18   5       82.40      178.80    152.94 o 
   2  18   5       16.32      246.53    156.75 o 
   3  18   5       93.63        8.93    298.67 o 
   4  18   5        7.62      246.65    151.99 o 
 -20   0   6      468.54      660.57    256.14 o 
 -18   0   6     1112.66     1060.51    269.62 o 
 -16   0   6     3716.40     4367.58    335.78 o 
 -14   0   6     7487.72     7520.97    393.67 o 
 -12   0   6    17884.71    17530.96    489.49 o 
 -10   0   6    13653.31    13379.89    326.84 o 
  -8   0   6    18514.66    18267.38    395.59 o 
  -6   0   6     5132.15     5288.56    184.34 o 
  -4   0   6    37317.23    37792.14   1039.03 o 
  -2   0   6   112122.14   112072.65   4084.77 o 
   0   0   6   164449.36   169922.89   2784.16 o 
   2   0   6    89252.05    89895.50   1371.97 o 
   4   0   6    48518.00    47240.57    819.12 o 
   6   0   6    47852.87    48982.31   1040.03 o 
   8   0   6     6723.04     6656.06    221.08 o 
  10   0   6      327.50      366.91    206.71 o 
  12   0   6     4019.51     4520.65    390.95 o 
  14   0   6     4157.79     4017.36    399.94 o 
  16   0   6     1413.85     1091.97    242.66 o 
 -20   1   6      546.02      492.72    178.50 o 
 -19   1   6     1020.89     1211.97    200.11 o 
 -18   1   6      460.91      553.81    157.26 o 
 -17   1   6      177.29      368.16    195.48 o 
 -16   1   6      633.61      465.92    102.76 o 
 -15   1   6      440.33      626.39    103.05 o 
 -14   1   6       30.59       66.01     53.95 o 
 -13   1   6       16.73       96.79     53.34 o 
 -12   1   6       35.97      117.55     47.96 o 
 -11   1   6     7705.86     7972.74    195.98 o 
 -10   1   6     7144.05     6924.74    154.83 o 
  -9   1   6    11330.48    11514.75    228.17 o 
  -8   1   6    19319.57    19124.85    501.78 o 
  -7   1   6    19572.87    18971.97    303.44 o 
  -6   1   6    30141.14    29274.44    441.74 o 
  -5   1   6    36879.70    36863.67    509.17 o 
  -4   1   6    62968.23    64100.75    980.52 o 
  -3   1   6    16245.34    16173.03    312.22 o 
  -2   1   6    39854.55    39752.62    680.67 o 
  -1   1   6     3352.64     3420.48     90.83 o 
   0   1   6    14061.04    14545.45    236.75 o 
   1   1   6      307.29      251.62     26.43 o 
   2   1   6     5040.98     5224.60    106.01 o 
   3   1   6    10469.14    10141.33    168.26 o 
   4   1   6      260.85      208.91     33.29 o 
   5   1   6    10541.31    10654.41    179.74 o 
   6   1   6    11432.55    11597.58    202.52 o 
   7   1   6    10652.63    10786.07    230.96 o 
   8   1   6     7073.11     7036.80    181.20 o 
   9   1   6     6309.34     6201.81    194.27 o 
  10   1   6     7591.42     7086.38    304.85 o 
  11   1   6     1493.06     1351.92    137.25 o 
  12   1   6     2086.68     2388.76    211.20 o 
  13   1   6      174.97       87.63     98.50 o 
  14   1   6      673.49      926.05    149.34 o 
  15   1   6        6.52      -83.78     93.37 o 
  16   1   6       62.61     -103.81    159.53 o 
  17   1   6      159.09      361.45    144.52 o 
 -20   2   6        0.81      -89.87    136.63 o 
 -19   2   6      896.57     1282.46    206.25 o 
 -18   2   6        0.06       63.32    120.83 o 
 -17   2   6     2988.92     3533.27    579.69 o 
 -16   2   6       22.37       19.61     87.70 o 
 -15   2   6     3208.18     3349.17    174.85 o 
 -14   2   6      407.67      346.63     64.76 o 
 -13   2   6    10710.74    10901.44    253.51 o 
 -12   2   6     1271.71     1198.78     97.98 o 
 -11   2   6     4535.09     4573.42    129.80 o 
 -10   2   6       41.34       48.63     32.85 o 
  -9   2   6     4780.66     4683.60    130.12 o 
  -8   2   6     1358.38     1441.72     76.13 o 
  -7   2   6     7411.56     8113.22    156.18 o 
  -6   2   6     7814.15     8013.12    170.67 o 
  -5   2   6     2404.33     2709.95     94.92 o 
  -4   2   6      111.40      103.92     26.93 o 
  -3   2   6    24714.92    25791.04    425.17 o 
  -2   2   6     3426.50     3829.39    106.95 o 
  -1   2   6    19877.54    19032.53    355.65 o 
   0   2   6     1135.56     1209.13     76.37 o 
   1   2   6    12943.44    13480.08    216.33 o 
   2   2   6     4532.19     4382.76    104.90 o 
   3   2   6     5276.70     5356.53    111.56 o 
   4   2   6    16776.75    17096.07    291.63 o 
   5   2   6       97.39       64.78     31.30 o 
   6   2   6     1234.25     1227.12     98.34 o 
   7   2   6     1883.31     1952.50    110.73 o 
   8   2   6     1438.90     1687.25     94.88 o 
   9   2   6      260.33      272.76     57.69 o 
  10   2   6     2634.25     2668.47    160.64 o 
  11   2   6      862.40      798.91    116.28 o 
  12   2   6      419.05      724.69    265.13 o 
  13   2   6     1953.44     2093.72    199.51 o 
  14   2   6        2.53       35.95    139.30 o 
  15   2   6      404.20      381.31    129.56 o 
  16   2   6        1.52       35.69    108.76 o 
  17   2   6      441.38      864.23    172.75 o 
 -20   3   6        6.48       60.04    146.82 o 
 -19   3   6      108.03      253.99    142.47 o 
 -18   3   6       33.09       90.56    152.79 o 
 -17   3   6       51.35      179.80    292.09 o 
 -16   3   6       10.77      -71.24     95.94 o 
 -15   3   6       29.15       64.00     75.90 o 
 -14   3   6       18.33      -16.36     65.73 o 
 -13   3   6     1489.32     1519.99    107.02 o 
 -12   3   6       75.09       27.24     51.43 o 
 -11   3   6     3458.55     3294.05    116.29 o 
 -10   3   6      866.94      862.71     78.63 o 
  -9   3   6     2554.99     2699.29    182.59 o 
  -8   3   6     1306.61     1424.90     81.12 o 
  -7   3   6      732.23      841.46     55.94 o 
  -6   3   6      234.35      273.12     39.84 o 
  -5   3   6      267.00      306.81     33.44 o 
  -4   3   6     1068.15     1148.01     49.24 o 
  -3   3   6      592.75      605.70     47.59 o 
  -2   3   6      416.59      385.16     41.40 o 
  -1   3   6     2789.40     2922.53    125.36 o 
   0   3   6      909.26      816.78     55.43 o 
   1   3   6      532.46      495.71     46.04 o 
   2   3   6     1654.46     1554.52    106.18 o 
   3   3   6      596.72      612.88     56.94 o 
   4   3   6       67.22       31.24     30.58 o 
   5   3   6     1808.20     1961.36    121.71 o 
   6   3   6      945.40      931.33     61.27 o 
   7   3   6      136.21      228.74     40.52 o 
   8   3   6      233.92      200.93     42.01 o 
   9   3   6       91.31       79.03     63.30 o 
  10   3   6       41.94      -42.51     55.46 o 
  11   3   6      565.08      676.58    125.58 o 
  12   3   6       57.98       85.38    134.81 o 
  13   3   6      398.50      626.26    181.99 o 
  14   3   6      419.67      655.86    213.45 o 
  15   3   6      214.05      354.65    118.75 o 
  16   3   6      389.27      501.56    140.09 o 
  17   3   6      228.25      313.77    177.50 o 
 -19   4   6        0.49     1253.74    314.56 o 
 -18   4   6     1062.40      999.77    174.62 o 
 -17   4   6       72.99      151.99    217.94 o 
 -16   4   6     1794.86     1999.12    206.20 o 
 -15   4   6      966.92      850.03    128.22 o 
 -14   4   6     1443.67     1548.96    137.27 o 
 -13   4   6     1895.70     1746.16    189.39 o 
 -12   4   6     2424.10     2175.51    162.98 o 
 -11   4   6      299.33      270.97     60.47 o 
 -10   4   6     3159.50     3050.91    157.13 o 
  -9   4   6        2.56       41.20     41.19 o 
  -8   4   6      138.73      156.85     33.80 o 
  -7   4   6      611.14      731.65     46.81 o 
  -6   4   6       55.65       96.80     42.48 o 
  -5   4   6       47.81        3.31     23.87 o 
  -4   4   6     1190.95     1303.48     79.46 o 
  -3   4   6     1737.35     1769.58     80.33 o 
  -2   4   6     4822.42     4591.82    122.22 o 
  -1   4   6      161.11       84.67     42.42 o 
   0   4   6      646.69      626.19     56.55 o 
   1   4   6     4452.22     4340.67    113.16 o 
   2   4   6     1059.41     1119.47     78.71 o 
   3   4   6    11392.00    11562.93    240.29 o 
   4   4   6        1.23       36.33     34.59 o 
   5   4   6     9710.43    10019.77    260.70 o 
   6   4   6      246.89      252.13     63.19 o 
   7   4   6     3138.75     3255.51    140.59 o 
   8   4   6        0.08        9.54     32.81 o 
   9   4   6      871.88      983.63     80.05 o 
  10   4   6      329.46      276.85     73.26 o 
  11   4   6     2313.02     2679.81    201.72 o 
  12   4   6      397.04      333.33    128.07 o 
  13   4   6       89.66      183.40     96.43 o 
  14   4   6      110.67      136.70     96.07 o 
  15   4   6       11.60      -57.86    100.33 o 
  16   4   6       58.98      171.66    119.08 o 
  17   4   6        3.35       21.98    111.38 o 
 -19   5   6      462.58      394.12    158.78 o 
 -18   5   6      288.45      270.14    135.64 o 
 -17   5   6       87.42       54.90    111.38 o 
 -16   5   6       73.77       48.43    112.29 o 
 -15   5   6       11.55     -104.62    105.16 o 
 -14   5   6     1179.46     1209.93    129.43 o 
 -13   5   6     1273.53     1404.06    225.02 o 
 -12   5   6     6576.43     5923.07    227.43 o 
 -11   5   6     3442.58     3591.03    142.92 o 
 -10   5   6     2036.32     2188.67    101.84 o 
  -9   5   6     5235.10     5373.75    176.60 o 
  -8   5   6    14177.06    13874.20    239.35 o 
  -7   5   6    10221.16    10214.64    189.75 o 
  -6   5   6    28910.34    29010.34    399.52 o 
  -5   5   6    19558.98    19333.43    329.23 o 
  -4   5   6     6943.66     6660.97    174.17 o 
  -3   5   6    20397.85    20879.27    344.19 o 
  -2   5   6      491.32      531.78     55.32 o 
  -1   5   6    15855.36    15816.78    361.64 o 
   0   5   6     2768.55     2897.70    115.09 o 
   1   5   6     1115.91     1093.67     66.67 o 
   2   5   6     4477.54     4361.29    117.19 o 
   3   5   6      633.84      641.19     65.96 o 
   4   5   6     1277.55     1147.68     76.16 o 
   5   5   6     1503.11     1609.51     83.93 o 
   6   5   6     3234.13     3281.93    109.11 o 
   7   5   6     4089.61     4142.77    136.09 o 
   8   5   6     3594.54     3626.83    117.00 o 
   9   5   6     2728.71     2771.47    136.87 o 
  10   5   6      169.86       91.91     60.41 o 
  11   5   6     3682.02     3834.97    313.95 o 
  12   5   6       31.73       46.67     73.39 o 
  13   5   6     1003.03     1101.13    146.22 o 
  14   5   6       15.86      109.56     93.85 o 
  15   5   6       38.20      -29.10    139.30 o 
  16   5   6      118.34      182.55    244.91 o 
  17   5   6       23.60       19.66    115.60 o 
 -19   6   6      358.29      475.44    158.56 o 
 -18   6   6        8.34     -113.88    113.88 o 
 -17   6   6     1466.72     1186.42    303.32 o 
 -16   6   6       23.94      122.63    118.75 o 
 -15   6   6     2704.77     2861.00    281.03 o 
 -14   6   6      214.04       76.82     80.99 o 
 -13   6   6     5580.68     5515.94    243.21 o 
 -12   6   6      423.18      369.98     86.95 o 
 -11   6   6     4076.38     3737.03    164.78 o 
 -10   6   6       22.57      -24.73     42.58 o 
  -9   6   6     8021.96     8160.62    174.09 o 
  -8   6   6       55.34       53.87     41.83 o 
  -7   6   6     1860.51     1928.70     95.54 o 
  -6   6   6     6878.63     7041.78    198.14 o 
  -5   6   6     3706.38     3464.28    130.20 o 
  -4   6   6      385.23      543.40     57.41 o 
  -3   6   6    42197.92    42619.46    649.61 o 
  -2   6   6      179.44      183.48     44.10 o 
  -1   6   6    43308.70    41537.59    747.78 o 
   0   6   6      316.87      435.53     61.97 o 
   1   6   6    46985.22    45091.30    740.88 o 
   2   6   6      176.59      205.22     41.34 o 
   3   6   6    29706.96    28362.72    465.03 o 
   4   6   6     5113.56     5087.70    156.96 o 
   5   6   6    13643.39    12893.18    306.80 o 
   6   6   6      522.71      506.34     54.25 o 
   7   6   6     8871.33     8777.26    189.92 o 
   8   6   6      132.81      164.02     44.93 o 
   9   6   6      402.85      223.96     64.64 o 
  10   6   6      165.49      171.90     77.41 o 
  11   6   6     1234.48     1278.24    130.12 o 
  12   6   6       22.00      -38.99     72.74 o 
  13   6   6     2087.69     2283.81    181.25 o 
  14   6   6       46.34      -56.05     83.70 o 
  15   6   6     1250.63     1106.07    292.09 o 
  16   6   6       43.38       62.91    112.17 o 
 -18   7   6      327.35      597.28    161.77 o 
 -17   7   6      195.59      121.91    128.07 o 
 -16   7   6        6.52      -84.56    101.29 o 
 -15   7   6       50.33      136.88    107.48 o 
 -14   7   6        8.60       47.66     82.85 o 
 -13   7   6        0.86      -42.97     72.17 o 
 -12   7   6       16.56       49.16     77.83 o 
 -11   7   6     3571.50     3702.36    183.88 o 
 -10   7   6     6370.78     6793.12    202.77 o 
  -9   7   6     6746.30     6786.26    161.23 o 
  -8   7   6     8019.51     7759.05    172.66 o 
  -7   7   6    13998.03    14189.77    279.82 o 
  -6   7   6    11011.04    10939.86    228.93 o 
  -5   7   6    23338.81    22382.83    422.18 o 
  -4   7   6    15457.55    15447.23    287.25 o 
  -3   7   6    23205.83    22809.84    416.84 o 
  -2   7   6      996.47     1186.12     81.76 o 
  -1   7   6     6556.44     6584.92    174.41 o 
   0   7   6      457.63      419.75     64.60 o 
   1   7   6     4222.92     3922.96    180.20 o 
   2   7   6     1999.44     2032.82     87.72 o 
   3   7   6        9.03      101.02     48.89 o 
   4   7   6     6114.19     5974.02    174.91 o 
   5   7   6     1343.99     1521.13    118.23 o 
   6   7   6     7103.23     7020.04    192.75 o 
   7   7   6     4195.38     4143.45    140.60 o 
   8   7   6     4976.63     4494.78    163.35 o 
   9   7   6     2916.71     2859.80    232.51 o 
  10   7   6     4715.95     4492.54    310.07 o 
  11   7   6     1245.22     1202.80    129.92 o 
  12   7   6     1129.56     1373.71    165.97 o 
  13   7   6      521.19      637.19    113.50 o 
  14   7   6       23.14      -26.51    100.73 o 
  15   7   6      153.53      249.85    112.17 o 
  16   7   6        0.04      350.51    238.17 o 
 -18   8   6      823.84      988.10    176.22 o 
 -17   8   6        8.18       96.43    206.71 o 
 -16   8   6     2553.85     2854.00    249.35 o 
 -15   8   6       55.25        8.10     96.50 o 
 -14   8   6     4075.45     4604.84    245.01 o 
 -13   8   6        0.01       80.64     76.13 o 
 -12   8   6     4662.21     4463.21    217.93 o 
 -11   8   6      275.92      200.97     66.57 o 
 -10   8   6     2347.88     2313.98    119.42 o 
  -9   8   6      194.96      132.43     54.10 o 
  -8   8   6     2450.10     2490.52    118.16 o 
  -7   8   6       66.35       75.97     49.26 o 
  -6   8   6      339.01      210.28     60.66 o 
  -5   8   6     1103.72     1130.07     77.24 o 
  -4   8   6     8277.30     7718.31    184.69 o 
  -3   8   6     1921.74     1856.33    105.98 o 
  -2   8   6    13348.14    13069.81    304.29 o 
  -1   8   6     1589.44     1684.20    100.91 o 
   0   8   6    12660.03    12296.56    269.84 o 
   1   8   6      116.11      143.73     50.77 o 
   2   8   6     3072.43     2984.03    116.86 o 
   3   8   6      773.27      744.92     76.57 o 
   4   8   6     1077.41     1148.92     98.81 o 
   5   8   6      277.05      466.27     69.15 o 
   6   8   6     1301.38     1163.12    106.78 o 
   7   8   6      369.40      356.17     77.33 o 
   8   8   6        0.18       18.21     60.10 o 
   9   8   6      460.74      349.64     88.86 o 
  10   8   6      459.59      570.20    106.56 o 
  11   8   6      462.05      573.22    108.93 o 
  12   8   6     1525.19     1555.39    152.91 o 
  13   8   6      254.33      236.67    126.39 o 
  14   8   6      849.19      967.67    169.11 o 
  15   8   6       20.79     -166.69    166.97 o 
 -18   9   6        1.54     -123.00    123.00 o 
 -17   9   6       19.96     -139.24    193.23 o 
 -16   9   6        0.10       -7.93    103.24 o 
 -15   9   6       35.07       -2.62    122.42 o 
 -14   9   6      105.62       64.85     96.28 o 
 -13   9   6      271.44      231.14     90.48 o 
 -12   9   6      414.92      361.35     96.22 o 
 -11   9   6      541.23      489.03     82.14 o 
 -10   9   6     2292.41     2444.90    128.90 o 
  -9   9   6      172.30      249.02     61.82 o 
  -8   9   6     2469.59     2678.77    143.46 o 
  -7   9   6     1298.18     1208.74    106.85 o 
  -6   9   6      166.81      163.64     62.91 o 
  -5   9   6     2204.17     2110.33    105.60 o 
  -4   9   6      282.02      148.99     52.62 o 
  -3   9   6      475.95      507.09     69.25 o 
  -2   9   6     1662.04     1586.40    110.73 o 
  -1   9   6      687.16      696.51     77.44 o 
   0   9   6      239.34      245.14     59.61 o 
   1   9   6      212.50      188.51     51.48 o 
   2   9   6       65.20      103.52     47.93 o 
   3   9   6     1683.63     1704.15    127.53 o 
   4   9   6       60.78      -16.95     60.59 o 
   5   9   6      418.11      401.66     81.58 o 
   6   9   6      688.89      737.23     97.38 o 
   7   9   6     1898.17     1762.91    136.25 o 
   8   9   6      140.28      106.99     76.22 o 
   9   9   6      311.63      194.16    133.68 o 
  10   9   6       25.33      -15.59     77.59 o 
  11   9   6        0.67      -46.78     87.74 o 
  12   9   6      169.34      266.25    106.18 o 
  13   9   6       19.70       17.33     91.70 o 
  14   9   6       89.93      178.21     99.09 o 
  15   9   6      112.14      172.64    192.03 o 
 -17  10   6       61.13      131.61    135.27 o 
 -16  10   6        1.09        7.16    114.55 o 
 -15  10   6      332.35      350.96    136.53 o 
 -14  10   6       31.98      -90.01     90.01 o 
 -13  10   6       19.11      -13.93    101.73 o 
 -12  10   6        4.98      -15.75     78.14 o 
 -11  10   6      209.17      133.30     79.69 o 
 -10  10   6      108.75       22.58     64.80 o 
  -9  10   6      150.36       82.05     60.45 o 
  -8  10   6      795.92     1056.63    101.03 o 
  -7  10   6       61.70       82.03     65.07 o 
  -6  10   6        8.84      154.17     65.51 o 
  -5  10   6       67.10      110.37     61.30 o 
  -4  10   6        9.00       -0.25     48.72 o 
  -3  10   6      251.02      311.55     64.81 o 
  -2  10   6      750.70      909.31     90.52 o 
  -1  10   6      162.42       86.33     59.46 o 
   0  10   6       91.30        9.11     49.20 o 
   1  10   6      383.71      186.11     53.11 o 
   2  10   6      104.10       81.08     69.51 o 
   3  10   6      688.81      610.36     97.45 o 
   4  10   6     1462.47     1671.94    135.50 o 
   5  10   6       10.11      -62.84     62.84 o 
   6  10   6       99.91      108.06     73.28 o 
   7  10   6      387.47      405.16     98.58 o 
   8  10   6      173.93      188.50     80.35 o 
   9  10   6      215.99      373.83    107.86 o 
  10  10   6      577.31      630.43    126.63 o 
  11  10   6       15.95      -75.04     86.11 o 
  12  10   6      434.02      441.80    146.89 o 
  13  10   6        5.43      188.24    109.07 o 
  14  10   6       11.76      186.23    107.53 o 
 -16  11   6       31.78       46.32    110.96 o 
 -15  11   6       35.05      -33.64    107.85 o 
 -14  11   6       25.57      -94.16     94.16 o 
 -13  11   6     1462.89     1478.45    183.70 o 
 -12  11   6       38.02       75.47    101.15 o 
 -11  11   6      105.86      165.11     85.49 o 
 -10  11   6      464.19      373.85     91.51 o 
  -9  11   6      914.07      954.34    111.64 o 
  -8  11   6      738.14      907.99    124.90 o 
  -7  11   6     4188.01     3964.11    200.37 o 
  -6  11   6     1906.43     1880.51    130.64 o 
  -5  11   6     1662.07     1708.88    126.28 o 
  -4  11   6     1445.73     1352.45    116.81 o 
  -3  11   6      308.78      364.75     70.88 o 
  -2  11   6     1354.47     1482.69    112.57 o 
  -1  11   6      387.69      334.67     73.56 o 
   0  11   6      447.45      238.35     73.11 o 
   1  11   6     1434.75     1417.46    121.56 o 
   2  11   6      205.36      123.67     79.89 o 
   3  11   6      988.07      930.38    137.45 o 
   4  11   6      129.46      -36.91     91.77 o 
   5  11   6      440.37      482.50    116.55 o 
   6  11   6       12.29       19.68     79.89 o 
   7  11   6      206.39      214.83     95.95 o 
   8  11   6      128.99       89.91     96.87 o 
   9  11   6      305.90      280.62    112.50 o 
  10  11   6      799.16      712.36    138.09 o 
  11  11   6       25.59       93.57    103.61 o 
  12  11   6      143.61       64.46    102.89 o 
  13  11   6       21.32       48.47    103.81 o 
  14  11   6       93.87      130.94    160.08 o 
 -16  12   6      566.67      426.90    193.23 o 
 -15  12   6       35.59      136.30    126.11 o 
 -14  12   6      276.89      251.05    122.82 o 
 -13  12   6       43.74      105.48    132.95 o 
 -12  12   6      921.44     1103.53    244.06 o 
 -11  12   6        1.66       -8.23    102.72 o 
 -10  12   6      823.24     1037.54    121.85 o 
  -9  12   6       19.44      125.25     91.79 o 
  -8  12   6      358.42      496.39     97.27 o 
  -7  12   6      330.53      362.43     93.44 o 
  -6  12   6      225.47      112.64     77.57 o 
  -5  12   6      238.74      168.82     86.33 o 
  -4  12   6     2623.58     2608.61    168.01 o 
  -3  12   6      470.72      405.51     90.75 o 
  -2  12   6     7012.11     7034.68    213.59 o 
  -1  12   6      133.81      200.29     76.69 o 
   0  12   6     5126.87     5294.11    219.85 o 
   1  12   6        6.34      -66.69     69.79 o 
   2  12   6     6052.30     5860.41    263.88 o 
   3  12   6       77.92      -38.99    127.61 o 
   4  12   6     2780.81     2588.37    193.57 o 
   5  12   6      130.09      175.05     93.14 o 
   6  12   6     1502.71     1591.90    223.77 o 
   7  12   6       64.55       84.38     90.17 o 
   8  12   6      174.06      184.43    109.47 o 
   9  12   6       39.97       88.68    105.57 o 
  10  12   6      144.69      292.87    124.82 o 
  11  12   6       20.38      -99.15     99.15 o 
  12  12   6      415.97      538.73    151.97 o 
  13  12   6       60.65       68.19    120.82 o 
 -15  13   6        0.45       52.74    121.71 o 
 -14  13   6       10.09      -50.95    114.91 o 
 -13  13   6        0.50      -36.13    133.41 o 
 -12  13   6      344.53      276.83    130.55 o 
 -11  13   6      370.01      175.95    125.57 o 
 -10  13   6      139.37       12.79     94.11 o 
  -9  13   6      651.47      728.55    146.59 o 
  -8  13   6     1787.29     1855.92    177.39 o 
  -7  13   6     2129.53     2412.06    172.83 o 
  -6  13   6     3915.05     3870.88    213.96 o 
  -5  13   6     2361.18     2575.61    176.38 o 
  -4  13   6     2692.28     2587.58    237.64 o 
  -3  13   6      941.74      929.83    108.15 o 
  -2  13   6     1640.81     1712.86    228.81 o 
  -1  13   6        2.63       22.20     79.98 o 
   0  13   6      286.02      254.84    127.13 o 
   1  13   6      538.98      650.02    125.46 o 
   2  13   6       11.41       52.57     85.28 o 
   3  13   6      522.93      748.17    133.61 o 
   4  13   6      196.71      274.98    103.81 o 
   5  13   6     1058.82     1118.40    149.03 o 
   6  13   6      751.89      713.51    136.72 o 
   7  13   6     2129.99     2100.24    191.90 o 
   8  13   6      996.97     1139.45    175.58 o 
   9  13   6     1356.86     1985.74    222.59 o 
  10  13   6      552.64      674.96    226.45 o 
  11  13   6      964.41     1199.26    188.77 o 
  12  13   6      121.88      104.76    121.58 o 
 -14  14   6        7.17     -161.77    161.77 o 
 -13  14   6      961.29     1137.92    192.89 o 
 -12  14   6        0.55      -47.98    111.34 o 
 -11  14   6      857.43      997.69    171.53 o 
 -10  14   6      141.42      263.14    123.88 o 
  -9  14   6      841.38      749.11    140.42 o 
  -8  14   6      123.44       64.30    107.02 o 
  -7  14   6       44.50       24.46     91.54 o 
  -6  14   6        0.10       65.12     82.65 o 
  -5  14   6      361.36      562.69    155.83 o 
  -4  14   6     1125.84     1231.13    133.98 o 
  -3  14   6     1686.73     1396.39    158.01 o 
  -2  14   6      264.13      345.29    111.51 o 
  -1  14   6     1813.94     2085.14    390.95 o 
   0  14   6      392.74      337.89    130.31 o 
   1  14   6     1922.20     1705.83    180.24 o 
   2  14   6       22.21      -48.00     84.31 o 
   3  14   6      709.11      766.97    135.70 o 
   4  14   6       15.63      -27.44     88.18 o 
   5  14   6      146.39      121.92    103.14 o 
   6  14   6        6.41       62.86     96.36 o 
   7  14   6       39.59      113.47    106.27 o 
   8  14   6        2.66      -69.56    118.19 o 
   9  14   6       68.08      277.78    135.60 o 
  10  14   6       27.28      143.42    306.01 o 
  11  14   6      333.59      404.63    148.45 o 
 -12  15   6        0.44       72.10    136.68 o 
 -11  15   6      268.41      300.58    148.18 o 
 -10  15   6      435.50      279.22    121.21 o 
  -9  15   6      388.44      271.57    153.07 o 
  -8  15   6      454.16      498.04    131.58 o 
  -7  15   6      258.16       94.14    104.81 o 
  -6  15   6      405.79      670.54    171.52 o 
  -5  15   6      188.70      108.55    103.16 o 
  -4  15   6      944.48     1074.96    151.79 o 
  -3  15   6      106.12      -38.44    105.07 o 
  -2  15   6        1.87      -98.11     98.11 o 
  -1  15   6       16.37      -40.21    104.37 o 
   0  15   6      165.11      173.72    130.86 o 
   1  15   6       15.42      -99.48     99.48 o 
   2  15   6      145.28      -35.64    109.47 o 
   3  15   6       33.85       58.22    100.49 o 
   4  15   6      474.84      394.02    150.24 o 
   5  15   6      133.10      106.80    113.15 o 
   6  15   6      384.37      420.53    133.61 o 
   7  15   6      208.69      290.58    147.46 o 
   8  15   6      274.62      328.63    149.27 o 
   9  15   6       56.85      185.88    143.44 o 
  10  15   6      211.63       72.31    138.49 o 
 -11  16   6        3.68      -14.04    217.26 o 
 -10  16   6       21.57     -134.96    134.96 o 
  -9  16   6       64.75       27.35    133.59 o 
  -8  16   6        7.03       67.47    105.66 o 
  -7  16   6      282.96      286.73    120.77 o 
  -6  16   6        3.05      180.90    104.46 o 
  -5  16   6        4.49      138.06    105.05 o 
  -4  16   6      170.01      242.61    136.28 o 
  -3  16   6       49.83      -11.33    141.38 o 
  -2  16   6       94.39      298.54    133.36 o 
  -1  16   6       68.80      -47.86    173.83 o 
   0  16   6      296.95      317.51    156.01 o 
   1  16   6        6.86     -120.62    120.62 o 
   2  16   6      207.86      273.26    141.12 o 
   3  16   6       50.63     -106.04    106.04 o 
   4  16   6       16.54      -21.62    120.19 o 
   5  16   6       31.72      112.26    136.19 o 
   6  16   6       61.62      119.25    118.55 o 
   7  16   6        7.33      -37.60    146.56 o 
   8  16   6        1.13      -33.29    135.91 o 
  -9  17   6        2.90      -21.02    143.34 o 
  -8  17   6       37.48      119.00    134.26 o 
  -7  17   6       17.16      -59.48    100.97 o 
  -6  17   6      300.80      511.24    156.13 o 
  -5  17   6       50.98       -6.40    108.68 o 
  -4  17   6       62.42       48.55    134.24 o 
  -3  17   6        2.59     -118.03    118.03 o 
  -2  17   6       58.28     -127.53    127.53 o 
  -1  17   6       26.24     -140.10    140.10 o 
   0  17   6       41.21     -121.10    121.10 o 
   1  17   6        4.50      -36.78    128.88 o 
   2  17   6       74.26       17.47    138.56 o 
   3  17   6       22.94       86.64    165.99 o 
   4  17   6       66.10       45.88    133.66 o 
   5  17   6        0.16      131.57    221.66 o 
   6  17   6        0.40        0.41    138.39 o 
  -6  18   6       65.14      -14.55    174.51 o 
  -5  18   6       90.20      178.83    247.00 o 
  -4  18   6       84.26      269.99    147.24 o 
  -3  18   6      254.77      433.50    168.46 o 
  -2  18   6      126.24       25.33    150.48 o 
  -1  18   6      440.76      666.03    189.56 o 
   0  18   6       10.25     -149.71    149.71 o 
   1  18   6      258.00      202.79    157.73 o 
   2  18   6        0.45      180.72    147.35 o 
   3  18   6      274.96      349.26    197.77 o 
 -19   0   7     1256.87     1518.87    310.06 o 
 -17   0   7      273.32      301.08    193.23 o 
 -15   0   7      181.54      -13.20     99.32 o 
 -13   0   7       38.70       45.88     70.44 o 
 -11   0   7     7252.57     7223.09    413.49 o 
  -9   0   7    12841.90    13209.73    359.92 o 
  -7   0   7    27551.91    27307.63    646.81 o 
  -5   0   7    55386.63    54337.57   1467.97 o 
  -3   0   7    23011.99    23068.22    687.93 o 
  -1   0   7     3118.07     2968.26    116.56 o 
   1   0   7     8559.34     9476.72    206.58 o 
   3   0   7     2220.77     2282.84    122.59 o 
   5   0   7     2683.75     2591.86    107.88 o 
   7   0   7     4401.31     4292.77    181.60 o 
   9   0   7    10802.55    10972.32    398.55 o 
  11   0   7     5447.76     5200.93    321.85 o 
  13   0   7     2902.68     3069.19    355.00 o 
  15   0   7      179.62      381.96    193.23 o 
  17   0   7       15.27       58.42    188.74 o 
 -20   1   7      284.89      119.40    217.94 o 
 -19   1   7      124.92       40.19    141.37 o 
 -18   1   7     1484.92     1586.52    217.64 o 
 -17   1   7     1102.54     1227.27    181.03 o 
 -16   1   7     1898.00     1978.83    166.95 o 
 -15   1   7     1903.21     1714.01    149.86 o 
 -14   1   7     3116.68     3029.68    157.33 o 
 -13   1   7     1534.82     1736.06    118.90 o 
 -12   1   7        6.65      -46.24     46.24 o 
 -11   1   7     6460.95     5787.49    157.00 o 
 -10   1   7      428.17      454.41     56.24 o 
  -9   1   7     6920.07     6713.72    191.89 o 
  -8   1   7     1562.78     1561.29     79.72 o 
  -7   1   7     4374.25     3960.02    109.78 o 
  -6   1   7    16394.51    17008.95    302.75 o 
  -5   1   7      457.71      461.82     43.22 o 
  -4   1   7    38005.48    38529.63    612.68 o 
  -3   1   7     2672.56     2608.45     97.30 o 
  -2   1   7    73570.75    74411.39   1239.34 o 
  -1   1   7    10325.05    10251.95    199.88 o 
   0   1   7    54283.09    56467.18    813.25 o 
   1   1   7    17469.78    17728.78    256.81 o 
   2   1   7     5103.80     5083.51    107.55 o 
   3   1   7    10798.06    10611.01    248.74 o 
   4   1   7     2354.98     2397.30     72.66 o 
   5   1   7    16901.89    16854.81    304.64 o 
   6   1   7        0.64       -6.62     30.27 o 
   7   1   7    12056.83    11943.17    257.45 o 
   8   1   7      319.16      476.29     63.03 o 
   9   1   7     1784.88     1905.19    161.50 o 
  10   1   7      506.29      619.46    107.54 o 
  11   1   7      155.88      145.03     85.39 o 
  12   1   7     2503.71     2320.51    211.76 o 
  13   1   7       34.63      159.49    102.94 o 
  14   1   7      690.94      862.79    202.22 o 
  15   1   7      413.53      545.08    146.17 o 
  16   1   7      144.15      271.92    150.54 o 
  17   1   7      257.61      264.72    139.38 o 
 -20   2   7      631.40     1020.74    207.92 o 
 -19   2   7       48.66      176.12    296.58 o 
 -18   2   7      570.69      738.73    171.41 o 
 -17   2   7      425.06      240.67    136.19 o 
 -16   2   7      214.41       89.87    100.16 o 
 -15   2   7     1100.30     1070.39    126.38 o 
 -14   2   7      537.14      530.94     85.40 o 
 -13   2   7     4246.76     4411.84    154.68 o 
 -12   2   7     2085.11     2139.73    101.85 o 
 -11   2   7     1331.81     1241.42     85.25 o 
 -10   2   7    12414.00    12656.57    319.44 o 
  -9   2   7       29.27       61.75     43.78 o 
  -8   2   7    23555.52    23534.14    373.08 o 
  -7   2   7      661.48      875.47     61.19 o 
  -6   2   7    15257.68    14034.79    290.69 o 
  -5   2   7       63.10       14.05     36.55 o 
  -4   2   7    42903.43    44182.69    702.56 o 
  -3   2   7    26006.39    27157.90    562.23 o 
  -2   2   7     2813.81     2657.27    129.00 o 
  -1   2   7    33489.24    32854.36    592.84 o 
   0   2   7     3296.08     3643.79    109.51 o 
   1   2   7    53850.63    54134.97    786.91 o 
   2   2   7     1068.77     1231.63     56.74 o 
   3   2   7    14629.56    13982.94    230.98 o 
   4   2   7       19.88       38.11     29.53 o 
   5   2   7     2104.35     2089.96     91.69 o 
   6   2   7      727.19      674.95     82.08 o 
   7   2   7     2943.08     2729.60    103.07 o 
   8   2   7      961.02      941.35     84.29 o 
   9   2   7       38.40      -53.29     53.29 o 
  10   2   7      212.80      307.93     88.21 o 
  11   2   7     1401.61     1271.59    172.62 o 
  12   2   7      376.92      420.82    177.50 o 
  13   2   7     2266.03     2555.40    229.57 o 
  14   2   7       25.07      131.24    107.90 o 
  15   2   7     1124.74     1227.89    179.00 o 
  16   2   7      149.26      201.22    121.56 o 
  17   2   7     1099.46     1159.06    195.78 o 
 -20   3   7       49.42       22.52    168.51 o 
 -19   3   7      426.85      316.94    158.02 o 
 -18   3   7       53.24       53.92    132.44 o 
 -17   3   7      443.95      368.02    181.99 o 
 -16   3   7       24.35     -103.23    103.23 o 
 -15   3   7       43.96      205.63    101.05 o 
 -14   3   7      915.62      902.03    121.59 o 
 -13   3   7        4.05      -19.69     52.40 o 
 -12   3   7      173.04      127.52     83.50 o 
 -11   3   7     1988.22     2508.30    179.19 o 
 -10   3   7     6006.16     6858.40    454.03 o 
  -9   3   7     1947.84     2013.78    108.46 o 
  -8   3   7     2345.03     2703.85    123.09 o 
  -7   3   7     3394.02     3584.96    110.94 o 
  -6   3   7      208.00      169.01     38.41 o 
  -5   3   7     4075.51     3986.50    116.84 o 
  -4   3   7     5712.75     6097.92    130.79 o 
  -3   3   7    14828.83    15284.10    280.48 o 
  -2   3   7      325.52      347.90     40.81 o 
  -1   3   7       81.41       92.86     36.55 o 
   0   3   7      295.64      301.87     43.83 o 
   1   3   7      256.01      331.29     44.81 o 
   2   3   7     2271.20     2121.10     94.25 o 
   3   3   7     5474.81     5377.84    135.03 o 
   4   3   7    14279.25    13905.64    239.66 o 
   5   3   7     6094.75     6317.89    151.52 o 
   6   3   7     6757.66     6693.08    159.90 o 
   7   3   7     6142.09     6156.80    177.30 o 
   8   3   7     2605.38     2623.77    129.17 o 
   9   3   7     1268.43     1465.04    116.79 o 
  10   3   7     2649.49     2698.05    186.81 o 
  11   3   7     2356.38     2600.22    343.77 o 
  12   3   7      947.18      901.69    328.04 o 
  13   3   7      722.57      501.31    137.06 o 
  14   3   7      163.35       69.72    110.67 o 
  15   3   7      172.23      272.11    127.08 o 
  16   3   7        3.55      102.17    117.64 o 
  17   3   7       25.32      192.82    138.09 o 
 -19   4   7      195.41       48.23    137.87 o 
 -18   4   7       65.94     -119.13    119.13 o 
 -17   4   7       38.59       11.92    109.31 o 
 -16   4   7     1130.75     1125.05    174.83 o 
 -15   4   7       85.15       -7.55     89.86 o 
 -14   4   7     3026.18     2989.15    302.72 o 
 -13   4   7     1706.11     1942.47    194.25 o 
 -12   4   7     3740.56     3865.55    262.35 o 
 -11   4   7     1436.54     1565.95    135.32 o 
 -10   4   7      121.23       15.97     67.39 o 
  -9   4   7     7744.64     7925.44    279.46 o 
  -8   4   7      179.27      163.42     44.24 o 
  -7   4   7    13199.17    13269.32    227.17 o 
  -6   4   7     1977.16     2137.27     95.76 o 
  -5   4   7    12817.47    12474.93    240.43 o 
  -4   4   7    11657.44    11821.45    210.07 o 
  -3   4   7     7776.94     7660.00    172.29 o 
  -2   4   7    21592.17    20967.55    441.45 o 
  -1   4   7      653.80      572.35     62.73 o 
   0   4   7    62043.95    61569.13    975.55 o 
   1   4   7      513.37      601.18     55.59 o 
   2   4   7    15843.03    15511.63    298.14 o 
   3   4   7      371.86      464.65     84.67 o 
   4   4   7     3436.51     2952.21    116.39 o 
   5   4   7     1515.59     1523.10    109.04 o 
   6   4   7     5370.93     5701.59    152.53 o 
   7   4   7      541.60      557.98     58.92 o 
   8   4   7      196.07      207.15     45.71 o 
   9   4   7       72.96       98.01     62.85 o 
  10   4   7      153.16       56.43     69.83 o 
  11   4   7      181.64      252.80    210.50 o 
  12   4   7     2196.53     2394.86    211.45 o 
  13   4   7       16.40       -6.44     92.81 o 
  14   4   7     1829.91     2133.95    213.38 o 
  15   4   7       76.80       83.71    111.08 o 
  16   4   7     1726.75     2228.06    244.91 o 
 -19   5   7      591.65      746.10    189.87 o 
 -18   5   7      246.62      118.79    134.79 o 
 -17   5   7     1647.74     1957.08    381.96 o 
 -16   5   7      461.00      536.70    142.47 o 
 -15   5   7     1108.76     1223.66    174.83 o 
 -14   5   7     1910.78     2160.45    256.14 o 
 -13   5   7     2812.12     2221.12    211.62 o 
 -12   5   7     2365.46     2310.45    208.29 o 
 -11   5   7       23.16       44.22     50.58 o 
 -10   5   7     8032.97     8100.89    180.46 o 
  -9   5   7      709.80      788.71     68.49 o 
  -8   5   7     9907.14     9621.19    183.02 o 
  -7   5   7     2058.26     2011.57     78.19 o 
  -6   5   7     1676.75     1427.04     72.67 o 
  -5   5   7    17454.34    17137.34    354.56 o 
  -4   5   7     1597.84     1771.36     92.65 o 
  -3   5   7    49401.57    49447.85    796.03 o 
  -2   5   7      153.93       46.31     40.92 o 
  -1   5   7    26965.16    26682.29    509.65 o 
   0   5   7     1990.64     1856.62     96.48 o 
   1   5   7    21340.19    20568.33    378.42 o 
   2   5   7     5430.78     5402.99    160.14 o 
   3   5   7      175.67      273.86     45.19 o 
   4   5   7     8905.03     8351.73    248.59 o 
   5   5   7       55.41       22.21     44.61 o 
   6   5   7     9397.73     9494.28    199.52 o 
   7   5   7      459.93      500.16     78.43 o 
   8   5   7     3085.40     3165.33    121.26 o 
   9   5   7      938.18     1038.30    105.13 o 
  10   5   7      687.82      950.67    210.15 o 
  11   5   7     2260.26     2472.03    279.74 o 
  12   5   7      117.15      170.61     92.83 o 
  13   5   7      815.90     1207.36    162.93 o 
  14   5   7       88.38      253.09    166.27 o 
  15   5   7      219.83       52.71    114.38 o 
  16   5   7      163.61      314.20    195.48 o 
 -19   6   7        0.29     -107.24    125.17 o 
 -18   6   7      678.05     1411.02    328.04 o 
 -17   6   7       49.82        2.06    109.54 o 
 -16   6   7      328.02      368.43    130.37 o 
 -15   6   7       28.69      -76.25     96.61 o 
 -14   6   7       31.47      120.44    102.57 o 
 -13   6   7     1217.67     1140.09    139.41 o 
 -12   6   7      518.78      573.73     95.02 o 
 -11   6   7      223.09      114.84     53.67 o 
 -10   6   7     1781.14     1771.22     92.41 o 
  -9   6   7      640.23      662.96     56.75 o 
  -8   6   7    10296.38    10774.52    206.86 o 
  -7   6   7     1134.73     1296.10     74.76 o 
  -6   6   7    11809.10    11698.25    210.71 o 
  -5   6   7      111.48       81.43     40.51 o 
  -4   6   7    28933.06    28488.12    543.39 o 
  -3   6   7     5044.00     4937.60    163.45 o 
  -2   6   7     1851.93     1899.17     98.39 o 
  -1   6   7     2454.88     2310.94    120.61 o 
   0   6   7     1369.60     1487.24    107.85 o 
   1   6   7     5151.36     4915.23    149.85 o 
   2   6   7     1539.74     1609.80     90.52 o 
   3   6   7     1507.14     1513.01     88.62 o 
   4   6   7      333.21      279.81     57.18 o 
   5   6   7      533.68      524.32     61.54 o 
   6   6   7     5365.00     5179.99    149.39 o 
   7   6   7     2067.46     2126.40    102.90 o 
   8   6   7     5496.49     5355.98    212.57 o 
   9   6   7       18.07      -27.12     59.08 o 
  10   6   7     5362.53     5245.64    233.99 o 
  11   6   7      104.17       95.54     79.34 o 
  12   6   7     2031.49     1764.78    170.34 o 
  13   6   7      289.49      522.62    114.71 o 
  14   6   7      650.60      804.53    147.97 o 
  15   6   7       88.01       70.68    114.38 o 
  16   6   7        1.51      -29.04    119.58 o 
 -18   7   7      317.73      141.82    131.22 o 
 -17   7   7     1382.85     1452.94    202.59 o 
 -16   7   7      699.02     1029.29    173.74 o 
 -15   7   7     1196.01     1529.49    193.14 o 
 -14   7   7     1574.29     1718.54    152.43 o 
 -13   7   7       89.92       30.02     78.21 o 
 -12   7   7     1485.80     1558.32    140.27 o 
 -11   7   7     1340.66     1505.91     95.74 o 
 -10   7   7     2626.13     2830.42    123.01 o 
  -9   7   7      546.43      478.26     66.72 o 
  -8   7   7     1615.43     1766.71     92.70 o 
  -7   7   7      491.34      386.72     54.00 o 
  -6   7   7      128.63      141.50     43.82 o 
  -5   7   7     4150.80     4292.02    134.88 o 
  -4   7   7      252.90      416.42     64.29 o 
  -3   7   7    14232.58    13784.83    266.12 o 
  -2   7   7     5994.15     6169.78    171.06 o 
  -1   7   7    15770.05    15816.29    387.51 o 
   0   7   7    11773.82    12050.63    265.50 o 
   1   7   7     8136.63     8442.29    294.75 o 
   2   7   7     7088.80     7143.31    185.98 o 
   3   7   7     1993.11     2035.08    105.56 o 
   4   7   7     8239.63     8253.85    212.82 o 
   5   7   7     1169.49     1230.76     92.66 o 
   6   7   7     4147.31     4163.01    148.08 o 
   7   7   7      916.55      853.35     83.64 o 
   8   7   7     1762.97     1558.79    112.41 o 
   9   7   7      129.25       98.07     74.62 o 
  10   7   7      807.04      852.63    124.22 o 
  11   7   7      232.75      264.09     91.37 o 
  12   7   7       92.83       84.84     85.31 o 
  13   7   7      549.07      637.18    170.75 o 
  14   7   7      120.09      305.17    129.13 o 
  15   7   7      350.91      292.04    128.60 o 
 -18   8   7       17.52      158.17    253.89 o 
 -17   8   7      259.93      162.82    143.80 o 
 -16   8   7      328.09       76.73    122.20 o 
 -15   8   7      252.04      207.61    108.55 o 
 -14   8   7      192.63       92.92    102.75 o 
 -13   8   7      354.99      333.78     95.07 o 
 -12   8   7      172.81      115.64    121.21 o 
 -11   8   7     3380.49     3425.64    162.94 o 
 -10   8   7       99.19      164.33     55.77 o 
  -9   8   7     5914.97     6002.64    196.77 o 
  -8   8   7        0.66       25.39     47.11 o 
  -7   8   7     8956.61     9204.94    289.33 o 
  -6   8   7      353.61      317.22     54.36 o 
  -5   8   7    14517.04    14608.00    286.37 o 
  -4   8   7      927.06     1027.55    135.99 o 
  -3   8   7     5393.93     5133.35    166.03 o 
  -2   8   7     6735.04     6858.59    213.69 o 
  -1   8   7      508.66      425.83     69.45 o 
   0   8   7     8145.48     7668.15    204.73 o 
   1   8   7      225.57      263.88     60.52 o 
   2   8   7     7959.43     7786.55    222.33 o 
   3   8   7      235.57      257.01     71.17 o 
   4   8   7     3312.70     3353.92    149.17 o 
   5   8   7      917.77      875.50     96.15 o 
   6   8   7      298.90      303.63     76.25 o 
   7   8   7      316.63      375.85     77.43 o 
   8   8   7       17.11       19.44     67.54 o 
   9   8   7     1549.13     1263.86    132.21 o 
  10   8   7       31.27       85.68     94.34 o 
  11   8   7      269.80      281.92    100.54 o 
  12   8   7      346.76      484.56    114.10 o 
  13   8   7       77.96      -93.30     93.30 o 
  14   8   7      486.50      638.07    128.73 o 
  15   8   7        0.13      104.57    109.00 o 
 -17   9   7       12.99       37.90    184.24 o 
 -16   9   7      244.73      326.19    145.43 o 
 -15   9   7       93.55      -59.38    123.09 o 
 -14   9   7      385.43      284.69    116.85 o 
 -13   9   7      266.29      236.84    110.77 o 
 -12   9   7      277.05      352.98     94.37 o 
 -11   9   7     2074.23     2209.24    167.14 o 
 -10   9   7       47.48       28.00     52.54 o 
  -9   9   7      578.12      458.23     70.37 o 
  -8   9   7      225.00      245.18     74.36 o 
  -7   9   7      390.38      320.29     69.87 o 
  -6   9   7     1794.06     1963.06    120.32 o 
  -5   9   7      145.42       91.02     46.78 o 
  -4   9   7     3788.67     3926.30    188.23 o 
  -3   9   7       24.31       65.95     53.44 o 
  -2   9   7     3657.27     4260.59    190.67 o 
  -1   9   7       68.28       38.06     52.52 o 
   0   9   7      961.82     1065.13     94.37 o 
   1   9   7     2969.23     3120.92    153.16 o 
   2   9   7      246.19      318.63     57.75 o 
   3   9   7     2967.20     3079.41    172.62 o 
   4   9   7     1287.73     1082.47    121.28 o 
   5   9   7     1969.83     1872.56    140.48 o 
   6   9   7      374.80      352.56     84.26 o 
   7   9   7     2478.79     2732.90    180.52 o 
   8   9   7     1304.58     1478.59    144.34 o 
   9   9   7      319.08      283.30    105.13 o 
  10   9   7     1052.36      973.06    141.74 o 
  11   9   7      523.95      883.66    135.68 o 
  12   9   7      869.06      900.37    182.56 o 
  13   9   7      122.20      107.01    105.03 o 
  14   9   7      298.46      370.58    124.01 o 
 -17  10   7      320.76      149.13    144.64 o 
 -16  10   7      114.72      193.08    123.06 o 
 -15  10   7      991.64      866.98    170.46 o 
 -14  10   7      108.88      218.45    128.81 o 
 -13  10   7     1238.84     1234.56    190.37 o 
 -12  10   7      756.86      888.11    150.62 o 
 -11  10   7      576.01      708.95    141.90 o 
 -10  10   7      115.77      216.44     77.32 o 
  -9  10   7      311.88      426.36     70.85 o 
  -8  10   7      274.40      338.13     73.71 o 
  -7  10   7       65.90       93.97     64.27 o 
  -6  10   7     4290.87     4439.24    190.38 o 
  -5  10   7       44.15       10.15     59.08 o 
  -4  10   7      234.82      314.48     63.93 o 
  -3  10   7     2664.79     2679.40    138.01 o 
  -2  10   7      386.84      383.97     73.31 o 
  -1  10   7     5480.81     5484.61    201.97 o 
   0  10   7      145.99      116.54     85.07 o 
   1  10   7     7653.34     8002.44    238.04 o 
   2  10   7       48.42      -48.41     65.18 o 
   3  10   7     2653.83     2423.36    161.27 o 
   4  10   7      138.60      209.82     78.74 o 
   5  10   7      430.69      157.66     98.82 o 
   6  10   7       52.74      124.03     78.97 o 
   7  10   7       95.63      103.20     80.95 o 
   8  10   7       97.07      -46.84     91.23 o 
   9  10   7       15.22      -26.86     87.43 o 
  10  10   7       94.64       93.99     97.49 o 
  11  10   7      371.53      690.26    133.61 o 
  12  10   7      134.19       94.51    109.07 o 
  13  10   7      782.86     1062.06    302.56 o 
  14  10   7       46.30       62.66    115.86 o 
 -16  11   7      544.58      593.61    151.91 o 
 -15  11   7      362.56      260.92    121.89 o 
 -14  11   7      173.77      156.99    121.00 o 
 -13  11   7      476.08      293.74    126.42 o 
 -12  11   7      350.43      250.45    117.64 o 
 -11  11   7     2088.20     1736.79    170.10 o 
 -10  11   7      470.78      432.40    117.84 o 
  -9  11   7     3069.73     2949.03    181.43 o 
  -8  11   7      861.44      930.42    109.52 o 
  -7  11   7     2147.87     2383.49    184.51 o 
  -6  11   7     2205.26     2361.42    146.41 o 
  -5  11   7     1812.88     1740.68    156.32 o 
  -4  11   7     9479.40     8980.34    290.73 o 
  -3  11   7     1243.04     1292.11    103.22 o 
  -2  11   7     6582.92     6566.81    226.75 o 
  -1  11   7       62.06      104.88     70.35 o 
   0  11   7     3328.21     3510.02    206.23 o 
   1  11   7      228.31      319.27     82.60 o 
   2  11   7      410.21      423.45     94.94 o 
   3  11   7     1186.28     1190.59    125.98 o 
   4  11   7      304.92      193.30     84.22 o 
   5  11   7     1311.14     1527.24    156.07 o 
   6  11   7     1152.06     1420.08    149.29 o 
   7  11   7     1130.68     1249.03    179.66 o 
   8  11   7      582.38      495.65    166.61 o 
   9  11   7      472.80      561.53    128.04 o 
  10  11   7     1047.32     1279.97    175.02 o 
  11  11   7       76.14      229.08    209.69 o 
  12  11   7      653.59      804.58    155.55 o 
  13  11   7       14.47      -86.14    107.29 o 
 -15  12   7        0.90     -109.31    109.31 o 
 -14  12   7      409.16      401.66    195.54 o 
 -13  12   7      457.04      375.92    130.40 o 
 -12  12   7     1164.25     1568.41    229.81 o 
 -11  12   7      131.17      186.64    113.50 o 
 -10  12   7      429.42      439.85    178.37 o 
  -9  12   7      494.15      342.20    108.87 o 
  -8  12   7      498.46      531.84    132.32 o 
  -7  12   7     2953.87     2949.31    181.40 o 
  -6  12   7      430.38      382.99     93.87 o 
  -5  12   7     3396.70     3148.26    228.46 o 
  -4  12   7      453.79      417.18    127.84 o 
  -3  12   7     1631.60     1747.54    141.19 o 
  -2  12   7     1329.26     1333.12    114.95 o 
  -1  12   7       15.64       89.33     75.40 o 
   0  12   7     3876.69     3837.33    190.60 o 
   1  12   7      526.08      592.17    163.92 o 
   2  12   7     1855.47     1810.49    154.68 o 
   3  12   7      431.91      479.20    103.83 o 
   4  12   7      413.69      389.77    113.57 o 
   5  12   7      664.31      723.44    129.06 o 
   6  12   7      780.95      745.42    129.36 o 
   7  12   7     2192.83     2620.90    205.59 o 
   8  12   7      225.67      215.18    118.21 o 
   9  12   7      745.33      597.63    188.54 o 
  10  12   7       26.66      -59.42    105.86 o 
  11  12   7      670.23      722.87    147.21 o 
  12  12   7      348.88      473.83    205.95 o 
 -14  13   7      302.11      465.03    152.29 o 
 -13  13   7      702.60      713.25    158.80 o 
 -12  13   7      125.05       71.00    114.05 o 
 -11  13   7       67.65       73.40    186.06 o 
 -10  13   7      374.24      410.25    121.13 o 
  -9  13   7       13.81      -82.07     95.99 o 
  -8  13   7      478.66      317.20    112.36 o 
  -7  13   7        0.95       -2.66     87.49 o 
  -6  13   7       20.95       71.08     81.49 o 
  -5  13   7      164.65      137.06     93.24 o 
  -4  13   7      423.59      402.08    104.02 o 
  -3  13   7     1506.75     1254.28    151.42 o 
  -2  13   7     1299.41     1390.49    137.99 o 
  -1  13   7     1127.68     1009.68    178.37 o 
   0  13   7     1344.16     1159.06    147.80 o 
   1  13   7     1686.65     2024.86    178.54 o 
   2  13   7      540.13      406.71    117.22 o 
   3  13   7      499.68      486.39    119.34 o 
   4  13   7      252.54      231.17    106.81 o 
   5  13   7      391.71      413.56    142.05 o 
   6  13   7      465.38      203.30    110.26 o 
   7  13   7       27.54      106.36    103.30 o 
   8  13   7      152.78      102.51    111.00 o 
   9  13   7       87.90      100.66    166.71 o 
  10  13   7      116.37      188.29    126.67 o 
  11  13   7       81.73     -105.93    179.45 o 
 -13  14   7       21.73      -32.03    117.70 o 
 -12  14   7      314.58      419.82    143.16 o 
 -11  14   7       13.64      -78.84    107.72 o 
 -10  14   7      802.24      692.73    144.00 o 
  -9  14   7       23.41       30.00    112.63 o 
  -8  14   7     1838.05     1573.34    176.29 o 
  -7  14   7        9.40       49.61     91.01 o 
  -6  14   7     2439.95     2675.04    209.48 o 
  -5  14   7       37.15      113.44     94.40 o 
  -4  14   7     2132.22     2529.17    243.23 o 
  -3  14   7       34.72      -87.45     87.45 o 
  -2  14   7      109.67      157.06     98.98 o 
  -1  14   7      577.11      727.34    160.75 o 
   0  14   7       31.67      -99.94     99.94 o 
   1  14   7      535.10      569.38    150.09 o 
   2  14   7      227.44       88.34    152.42 o 
   3  14   7      999.16     1147.23    182.91 o 
   4  14   7      140.83      169.09    108.07 o 
   5  14   7      376.71      425.79    121.77 o 
   6  14   7      490.41      599.06    133.09 o 
   7  14   7       10.05       81.07    116.91 o 
   8  14   7      335.48      457.51    149.53 o 
   9  14   7       28.27     -120.84    138.64 o 
  10  14   7      140.24      252.26    144.86 o 
 -12  15   7      314.63      155.39    271.76 o 
 -11  15   7       85.61       90.09    133.08 o 
 -10  15   7       86.00       98.16    112.71 o 
  -9  15   7       57.38      150.52    141.40 o 
  -8  15   7       41.57      -74.91     98.64 o 
  -7  15   7      151.68      112.97    161.14 o 
  -6  15   7       17.88      -59.35    107.07 o 
  -5  15   7      194.41      225.63     99.96 o 
  -4  15   7        5.38       75.69     97.92 o 
  -3  15   7      835.41      730.39    137.91 o 
  -2  15   7       90.28      -35.45    172.53 o 
  -1  15   7      765.83      527.66    139.75 o 
   0  15   7      247.15      263.18    141.46 o 
   1  15   7       62.60      -16.02    111.30 o 
   2  15   7      234.36       61.95    118.11 o 
   3  15   7       23.71       25.91    114.26 o 
   4  15   7      365.79      371.94    121.56 o 
   5  15   7       22.23     -102.63    107.36 o 
   6  15   7      148.35      163.12    107.83 o 
   7  15   7       57.00      -65.79    112.34 o 
   8  15   7       56.73      188.05    143.15 o 
   9  15   7      263.09      101.20    147.78 o 
 -11  16   7        2.57      157.28    220.19 o 
 -10  16   7       81.16      231.95    169.98 o 
  -9  16   7        1.87      -35.77    117.86 o 
  -8  16   7       14.12      251.60    137.35 o 
  -7  16   7        6.67      -68.31    101.21 o 
  -6  16   7        4.96      159.77    110.43 o 
  -5  16   7        1.86      -32.59     91.27 o 
  -4  16   7        5.43       40.82    107.08 o 
  -3  16   7        9.77       56.06    154.08 o 
  -2  16   7      290.37      294.84    138.04 o 
  -1  16   7        0.33      -40.69    127.70 o 
   0  16   7      249.13      208.36    145.87 o 
   1  16   7       16.72      -53.86    125.49 o 
   2  16   7      547.78      335.78    155.56 o 
   3  16   7        7.77      139.93    135.47 o 
   4  16   7      162.69      203.95    138.81 o 
   5  16   7       45.63       57.52    128.13 o 
   6  16   7        1.66      -31.18    111.68 o 
   7  16   7       19.52      168.40    140.14 o 
  -8  17   7      228.92      378.87    131.59 o 
  -7  17   7      229.37      381.01    140.02 o 
  -6  17   7      360.75      394.24    138.32 o 
  -5  17   7      646.87      505.37    162.03 o 
  -4  17   7      204.53      108.24    139.22 o 
  -3  17   7      690.43      789.97    180.15 o 
  -2  17   7      114.15       78.48    128.69 o 
  -1  17   7      491.48      139.21    144.82 o 
   0  17   7        2.11     -116.78    116.78 o 
   1  17   7       26.46      374.21    155.92 o 
   2  17   7        3.00       55.62    137.24 o 
   3  17   7       30.82     -168.48    168.48 o 
   4  17   7       13.19       18.44    143.93 o 
   5  17   7      111.81       83.42    138.42 o 
  -5  18   7        8.13      -16.33    130.09 o 
  -4  18   7       46.61      387.37    161.21 o 
  -3  18   7      130.69      218.38    154.97 o 
  -2  18   7        7.74       24.26    140.38 o 
  -1  18   7      272.10      201.66    154.05 o 
   0  18   7      102.07     -119.53    123.89 o 
   1  18   7      464.55      409.87    173.53 o 
   2  18   7       75.60      168.81    161.19 o 
 -20   0   8        8.52      -31.46    206.71 o 
 -16   0   8     1323.07     1188.19    274.12 o 
 -14   0   8       77.47       88.98    103.23 o 
 -12   0   8      486.28      346.37    164.02 o 
 -10   0   8        1.33      -14.33     52.17 o 
  -8   0   8       10.34       -7.68     48.42 o 
  -6   0   8     3161.68     3472.29    143.68 o 
  -4   0   8      137.05      251.65     79.44 o 
  -2   0   8     7585.28     7594.40    512.28 o 
   0   0   8     1202.41     1591.45     88.19 o 
   2   0   8     1672.74     1845.76    127.19 o 
   4   0   8      910.04      923.11    369.20 o 
   6   0   8       62.50      223.96     67.06 o 
   8   0   8       14.03      -83.09     83.09 o 
  10   0   8      944.78      804.37    193.23 o 
  12   0   8      218.08      319.05    166.27 o 
  14   0   8       77.94       44.94    152.79 o 
  16   0   8      137.43       -8.99    184.24 o 
 -20   1   8      286.55      164.02    155.70 o 
 -19   1   8      252.01      231.07    314.56 o 
 -18   1   8      117.03      118.97    126.98 o 
 -17   1   8        0.06      -48.44     93.94 o 
 -16   1   8        5.57       80.22     80.54 o 
 -15   1   8      142.41      163.20     81.63 o 
 -14   1   8      303.91      282.39     88.05 o 
 -13   1   8     2646.87     2287.55    188.75 o 
 -12   1   8     1047.41     1095.24    107.74 o 
 -11   1   8      936.61      944.13     97.53 o 
 -10   1   8        1.40       36.13     39.38 o 
  -9   1   8      209.21      213.01     47.63 o 
  -8   1   8      262.02      209.56     41.05 o 
  -7   1   8     1035.27     1152.59     65.81 o 
  -6   1   8    10216.33    10701.33    214.54 o 
  -5   1   8     1981.10     2047.91    102.31 o 
  -4   1   8     8803.00     8509.47    266.32 o 
  -3   1   8     8489.67     9624.84    254.43 o 
  -2   1   8    18278.11    18217.13    355.45 o 
  -1   1   8     8522.69     8948.31    185.96 o 
   0   1   8     5123.30     5019.79    113.40 o 
   1   1   8    35650.70    36433.94    487.90 o 
   2   1   8     4956.97     4489.79    108.18 o 
   3   1   8     7469.57     7436.24    151.75 o 
   4   1   8     8741.51     8634.14    141.12 o 
   5   1   8     5403.08     5401.81    148.89 o 
   6   1   8     2348.00     2308.34     96.19 o 
   7   1   8      624.37      613.05     81.08 o 
   8   1   8       60.85      -36.05     57.64 o 
   9   1   8     1843.29     1755.75    141.10 o 
  10   1   8     1026.76      929.80    130.05 o 
  11   1   8        9.28      -98.86     98.86 o 
  12   1   8      317.71      348.26    137.06 o 
  13   1   8       14.05       33.70    101.68 o 
  14   1   8      511.62      482.55    139.30 o 
  15   1   8      263.15      246.53    135.64 o 
  16   1   8      394.07      456.67    159.88 o 
 -20   2   8      764.36     1229.77    217.64 o 
 -19   2   8       98.76      -89.93    166.27 o 
 -18   2   8     1060.40     1141.83    244.91 o 
 -17   2   8      598.39      457.36    247.15 o 
 -16   2   8      803.70      913.86    123.43 o 
 -15   2   8     1556.12     1513.68    142.01 o 
 -14   2   8       64.66      -26.36     68.89 o 
 -13   2   8      897.47      808.89    106.02 o 
 -12   2   8     2139.85     2239.41    151.13 o 
 -11   2   8     1018.63      827.81    100.11 o 
 -10   2   8    12598.64    12338.58    388.15 o 
  -9   2   8      295.19      314.27     54.40 o 
  -8   2   8    13497.46    13131.63    278.35 o 
  -7   2   8       47.40       36.16     32.02 o 
  -6   2   8    10251.64    10093.88    236.46 o 
  -5   2   8     2059.69     2336.83     83.55 o 
  -4   2   8    23385.86    22719.17    557.76 o 
  -3   2   8      445.20      335.58     62.67 o 
  -2   2   8     6648.03     6717.15    483.21 o 
  -1   2   8     6762.83     6321.08    169.91 o 
   0   2   8     4986.42     5234.16    118.58 o 
   1   2   8      330.92      262.38     39.02 o 
   2   2   8     7789.58     7377.25    148.46 o 
   3   2   8     2819.33     3375.40    143.06 o 
   4   2   8    17346.60    17144.24    261.84 o 
   5   2   8      406.84      365.32     50.92 o 
   6   2   8    14537.73    14004.73    306.47 o 
   7   2   8      295.92      309.56     49.17 o 
   8   2   8     5227.50     5448.08    348.95 o 
   9   2   8       50.78       63.88     69.11 o 
  10   2   8     8370.55     8056.08    310.86 o 
  11   2   8       25.66      -29.09     87.34 o 
  12   2   8     3427.24     3714.91    330.29 o 
  13   2   8        1.29      -34.81     93.70 o 
  14   2   8      374.72      594.61    148.94 o 
  15   2   8        6.56       95.40    123.44 o 
  16   2   8       31.18      -27.66    122.06 o 
 -20   3   8      169.48      -86.64    140.73 o 
 -19   3   8      690.69      692.82    185.86 o 
 -18   3   8      619.17      471.97    213.45 o 
 -17   3   8     2197.39     1898.29    226.70 o 
 -16   3   8     2049.91     2134.34    476.33 o 
 -15   3   8     3160.54     3207.22    262.98 o 
 -14   3   8     8366.91     8046.68    320.55 o 
 -13   3   8     5502.42     5705.23    273.64 o 
 -12   3   8     2975.59     3233.20    245.87 o 
 -11   3   8     2028.21     2312.22    305.62 o 
 -10   3   8      627.66      555.84     81.21 o 
  -9   3   8        2.31        2.39     45.26 o 
  -8   3   8      258.58      354.62     56.66 o 
  -7   3   8      486.25      476.64     60.69 o 
  -6   3   8      957.23     1035.47     80.63 o 
  -5   3   8     3642.23     3909.62    105.44 o 
  -4   3   8     3573.53     3542.99    133.26 o 
  -3   3   8    19024.03    19081.98    343.28 o 
  -2   3   8    25148.57    24971.93    467.70 o 
  -1   3   8    25869.11    25455.38    437.58 o 
   0   3   8    36282.50    37023.40    608.46 o 
   1   3   8    20683.27    20376.69    367.04 o 
   2   3   8    12928.43    12461.83    251.01 o 
   3   3   8    10856.85    10746.85    196.77 o 
   4   3   8     3371.52     3563.39    116.20 o 
   5   3   8      635.93      673.76     61.90 o 
   6   3   8      864.96      860.54     72.99 o 
   7   3   8      635.57      546.68     68.33 o 
   8   3   8      328.94      254.26     86.47 o 
   9   3   8     1119.21     1256.62    126.51 o 
  10   3   8      173.39      186.03     90.37 o 
  11   3   8     1083.92     1109.47    155.47 o 
  12   3   8     1207.99     1455.47    303.32 o 
  13   3   8     1046.40     1296.61    181.69 o 
  14   3   8     1254.93     1356.90    191.10 o 
  15   3   8     1456.69     2016.20    230.33 o 
  16   3   8      980.97      753.64    334.78 o 
 -19   4   8     1100.41     1300.33    214.32 o 
 -18   4   8      233.10      523.14    159.88 o 
 -17   4   8     1055.75     1698.17    214.74 o 
 -16   4   8      657.66      758.83    283.10 o 
 -15   4   8      373.36      194.79    100.58 o 
 -14   4   8     1076.08      930.11    136.17 o 
 -13   4   8     1027.65     1358.13    181.36 o 
 -12   4   8      883.66      851.85    148.43 o 
 -11   4   8    10553.30    10714.60    432.53 o 
 -10   4   8     1543.45     1528.98    107.24 o 
  -9   4   8    14159.66    14026.41    324.60 o 
  -8   4   8      338.59      213.06     61.05 o 
  -7   4   8    23746.36    24379.92    487.01 o 
  -6   4   8       11.99      -11.30     40.23 o 
  -5   4   8    21547.43    21064.23    418.33 o 
  -4   4   8     3524.33     3750.26    120.61 o 
  -3   4   8    12393.16    11666.24    237.07 o 
  -2   4   8     4612.65     4452.85    110.75 o 
  -1   4   8     3462.83     3378.20    109.62 o 
   0   4   8     7684.35     7783.06    190.58 o 
   1   4   8     1143.20     1277.41    103.34 o 
   2   4   8     1906.85     2028.64    111.01 o 
   3   4   8    15010.78    15303.30    273.48 o 
   4   4   8      948.78      919.89     77.39 o 
   5   4   8    21708.62    20924.10    438.54 o 
   6   4   8       68.74       82.74     45.38 o 
   7   4   8     5114.21     5257.08    158.35 o 
   8   4   8       55.75       84.62     63.04 o 
   9   4   8     9925.93     9727.50    310.55 o 
  10   4   8        9.04       46.10     71.40 o 
  11   4   8     5260.29     5320.48    332.53 o 
  12   4   8       67.78      -13.76     99.32 o 
  13   4   8     1442.69     1617.32    198.36 o 
  14   4   8       21.36     -100.33    100.33 o 
  15   4   8       44.89      -57.13    118.63 o 
  16   4   8        3.17        8.99    123.92 o 
 -19   5   8      384.50      456.56    177.50 o 
 -18   5   8        6.47      -89.12    128.07 o 
 -17   5   8      454.28      472.25    175.25 o 
 -16   5   8      167.76      155.42    181.99 o 
 -15   5   8       33.88      222.35    115.17 o 
 -14   5   8     4477.64     4313.94    303.34 o 
 -13   5   8      475.97      622.15    141.44 o 
 -12   5   8     3034.84     2878.18    366.24 o 
 -11   5   8       61.54       53.35     63.13 o 
 -10   5   8     2547.73     2558.02    143.95 o 
  -9   5   8      554.42      598.01     62.38 o 
  -8   5   8     3189.05     3226.35    130.96 o 
  -7   5   8     2716.54     2610.12     97.43 o 
  -6   5   8     3501.80     3336.01    106.02 o 
  -5   5   8     9037.82     8972.66    195.21 o 
  -4   5   8       61.21      -16.71     37.00 o 
  -3   5   8    22605.83    22621.44    407.29 o 
  -2   5   8     5918.38     5862.48    155.02 o 
  -1   5   8    14227.21    14176.60    315.68 o 
   0   5   8    26447.91    25632.14    460.40 o 
   1   5   8    16697.88    16606.36    300.31 o 
   2   5   8    18470.23    17196.99    342.63 o 
   3   5   8     7897.13     7806.31    184.34 o 
   4   5   8     9916.48    10064.83    206.57 o 
   5   5   8     3456.67     3225.98    128.93 o 
   6   5   8     3785.48     3911.28    177.27 o 
   7   5   8     2523.00     2599.45    133.12 o 
   8   5   8     1826.06     1647.62    124.70 o 
   9   5   8      209.42      154.86     70.94 o 
  10   5   8      295.85      218.98     95.37 o 
  11   5   8      344.29      514.75    183.82 o 
  12   5   8      237.93       70.38    100.33 o 
  13   5   8      436.08      788.17    186.49 o 
  14   5   8      469.90      520.99    144.64 o 
  15   5   8      467.77      491.70    149.71 o 
  16   5   8      527.85      570.40    166.27 o 
 -19   6   8      237.51       91.74    140.73 o 
 -18   6   8      156.34       73.76    136.02 o 
 -17   6   8      523.88      530.26    161.77 o 
 -16   6   8      481.01      392.70    134.79 o 
 -15   6   8      677.97      458.15    139.38 o 
 -14   6   8       15.69       33.91    155.03 o 
 -13   6   8      123.04       44.94    148.29 o 
 -12   6   8        0.63      -81.25     81.25 o 
 -11   6   8       81.46      159.74     60.78 o 
 -10   6   8     1457.79     1403.49    111.08 o 
  -9   6   8        0.32       45.66     48.64 o 
  -8   6   8     3006.42     3209.18    159.89 o 
  -7   6   8        0.68       -5.80     36.27 o 
  -6   6   8      969.74      917.31     73.42 o 
  -5   6   8      866.84      928.64     82.77 o 
  -4   6   8     5294.65     5038.65    176.51 o 
  -3   6   8     1619.58     1526.23     92.57 o 
  -2   6   8     2037.06     2117.77    130.29 o 
  -1   6   8     4162.74     4442.14    169.73 o 
   0   6   8     3377.04     3234.73    136.67 o 
   1   6   8      305.00      332.40     62.61 o 
   2   6   8      253.99      212.70     68.33 o 
   3   6   8       31.60       42.47     39.53 o 
   4   6   8      212.03      174.71     52.42 o 
   5   6   8      591.72      584.30     65.85 o 
   6   6   8      741.71      769.07     94.65 o 
   7   6   8       32.34      -42.23     47.86 o 
   8   6   8       52.66       41.85     60.85 o 
   9   6   8      394.50      288.17     88.57 o 
  10   6   8     1087.67     1259.69    149.15 o 
  11   6   8       20.07      118.77     93.20 o 
  12   6   8      717.79      711.24    131.72 o 
  13   6   8        0.88      -89.50     89.50 o 
  14   6   8       50.44       90.44    173.01 o 
  15   6   8        3.15      -80.89    117.64 o 
 -18   7   8      212.26      150.91    142.83 o 
 -17   7   8        0.20       -6.46    124.15 o 
 -16   7   8       19.64     -102.21    102.21 o 
 -15   7   8       48.88      195.56    141.55 o 
 -14   7   8        6.18      112.90    287.60 o 
 -13   7   8      615.26      747.56    114.73 o 
 -12   7   8     1058.41     1027.30    107.37 o 
 -11   7   8      177.92      220.33     65.90 o 
 -10   7   8        3.70        5.74     42.89 o 
  -9   7   8      276.58      242.92     51.43 o 
  -8   7   8      237.26      160.14     45.15 o 
  -7   7   8     1734.32     1845.15     94.86 o 
  -6   7   8     2112.80     2376.13    120.12 o 
  -5   7   8     2201.25     2269.45    125.91 o 
  -4   7   8      204.61      175.25     58.49 o 
  -3   7   8      164.91      116.04     51.58 o 
  -2   7   8      137.20      141.38     53.24 o 
  -1   7   8     1807.44     2165.33    134.30 o 
   0   7   8     3076.44     3330.87    156.24 o 
   1   7   8      349.74      293.64     59.04 o 
   2   7   8     3751.33     3630.02    140.92 o 
   3   7   8      871.88      797.04     82.67 o 
   4   7   8      789.54      907.83    105.52 o 
   5   7   8      251.87      191.54     64.05 o 
   6   7   8       98.34       94.70     54.64 o 
   7   7   8      164.81      186.90     65.79 o 
   8   7   8      288.47      407.68     90.70 o 
   9   7   8      358.92      381.58    107.02 o 
  10   7   8      106.22       67.26     89.56 o 
  11   7   8       26.18       46.24    125.29 o 
  12   7   8       39.78       18.05     88.82 o 
  13   7   8      251.23      203.01    127.97 o 
  14   7   8       12.88      -19.16    105.81 o 
  15   7   8       27.49       50.71    115.52 o 
 -18   8   8      357.05      611.43    167.85 o 
 -17   8   8      482.47      367.20    150.99 o 
 -16   8   8      715.25      801.44    167.08 o 
 -15   8   8      112.76      115.36    126.14 o 
 -14   8   8     1130.67     1292.39    182.82 o 
 -13   8   8      620.60      509.32    152.88 o 
 -12   8   8      300.04      345.76     89.45 o 
 -11   8   8      600.40      513.81     84.56 o 
 -10   8   8      543.45      653.07     70.72 o 
  -9   8   8      997.37     1096.39     83.36 o 
  -8   8   8      479.86      574.60     64.92 o 
  -7   8   8     3049.95     2877.45    139.39 o 
  -6   8   8      306.71      166.04     65.01 o 
  -5   8   8     4433.26     4498.67    150.71 o 
  -4   8   8       56.02       89.73     58.07 o 
  -3   8   8     4275.10     4334.82    297.76 o 
  -2   8   8     2079.97     2394.45    125.58 o 
  -1   8   8     2258.45     2379.72    196.63 o 
   0   8   8      300.58      255.71     64.54 o 
   1   8   8     1299.42     1468.88    104.17 o 
   2   8   8      145.62      165.90     53.24 o 
   3   8   8     2470.85     2365.50    136.87 o 
   4   8   8      589.33      648.12     92.58 o 
   5   8   8     4010.22     3977.64    195.92 o 
   6   8   8       44.33       60.24     58.33 o 
   7   8   8     6055.11     6102.50    216.23 o 
   8   8   8      139.83       35.57     73.56 o 
   9   8   8     1567.40     1627.53    169.90 o 
  10   8   8        2.96      -19.37    128.89 o 
  11   8   8     1307.64     1580.58    174.00 o 
  12   8   8        1.00       35.98     99.60 o 
  13   8   8      583.60      535.36    140.24 o 
  14   8   8        6.25      110.47    113.37 o 
 -17   9   8      408.66      334.86    161.16 o 
 -16   9   8     1032.00      965.42    208.96 o 
 -15   9   8      993.78     1116.76    172.13 o 
 -14   9   8     2133.09     2252.58    219.90 o 
 -13   9   8     3260.64     3304.09    251.41 o 
 -12   9   8     1098.04     1023.25    167.99 o 
 -11   9   8     1881.86     2040.91    196.27 o 
 -10   9   8      524.05      524.97     83.44 o 
  -9   9   8      231.18      316.49     60.22 o 
  -8   9   8       27.42       66.31     50.34 o 
  -7   9   8       93.26       94.33     59.95 o 
  -6   9   8     1238.94     1409.38    108.33 o 
  -5   9   8      300.49      372.56     63.36 o 
  -4   9   8     1384.06     1363.34    102.42 o 
  -3   9   8     2876.46     2875.07    249.04 o 
  -2   9   8     5190.48     5282.33    188.57 o 
  -1   9   8     3898.16     3958.29    182.45 o 
   0   9   8     4881.66     4783.77    265.27 o 
   1   9   8     7556.88     7081.60    240.09 o 
   2   9   8     4874.86     4759.67    218.84 o 
   3   9   8     2378.53     2592.96    163.45 o 
   4   9   8      819.89      785.31    103.17 o 
   5   9   8       73.49       72.86     74.03 o 
   6   9   8      260.29      219.36     80.98 o 
   7   9   8       62.06      112.96     77.77 o 
   8   9   8        9.94       40.80     83.30 o 
   9   9   8       65.52      -53.51     82.89 o 
  10   9   8      548.22      455.27    122.98 o 
  11   9   8      635.33      586.33    149.90 o 
  12   9   8      320.25      503.57    127.64 o 
  13   9   8      373.68      499.11    162.13 o 
  14   9   8      301.44      181.55    115.80 o 
 -17  10   8       61.68       94.65    144.44 o 
 -16  10   8      219.00       97.43    123.58 o 
 -15  10   8       56.60      -57.36    114.65 o 
 -14  10   8       65.93       46.18    160.23 o 
 -13  10   8      277.76      127.37    117.20 o 
 -12  10   8     1917.92     1994.93    205.14 o 
 -11  10   8       79.75      -64.45     86.38 o 
 -10  10   8     4915.80     4711.64    256.45 o 
  -9  10   8      149.13      221.07     72.33 o 
  -8  10   8     6401.74     6969.28    232.78 o 
  -7  10   8       24.70       49.71     72.31 o 
  -6  10   8     7629.99     7790.06    367.47 o 
  -5  10   8       36.66      -59.70     59.70 o 
  -4  10   8     8474.73     8605.34    333.60 o 
  -3  10   8     3259.31     3437.50    160.28 o 
  -2  10   8     2302.17     2038.21    140.09 o 
  -1  10   8     1398.80     1495.12    174.29 o 
   0  10   8      458.07      650.33     94.92 o 
   1  10   8     2988.11     3299.58    168.07 o 
   2  10   8     2302.02     2432.34    156.08 o 
   3  10   8        0.97      -47.17     67.00 o 
   4  10   8     4139.98     4383.89    217.56 o 
   5  10   8       11.09       66.31     75.36 o 
   6  10   8     5676.86     5857.91    334.68 o 
   7  10   8     1105.16     1374.49    147.62 o 
   8  10   8     2772.45     2779.75    395.51 o 
   9  10   8       28.73       52.79    101.67 o 
  10  10   8     2182.83     2284.71    215.90 o 
  11  10   8       57.17       75.22    107.68 o 
  12  10   8      962.05     1286.83    177.24 o 
  13  10   8       47.23       46.78    115.97 o 
 -16  11   8      130.47      -69.44    118.04 o 
 -15  11   8      858.23      669.29    162.82 o 
 -14  11   8      543.48      309.87    135.26 o 
 -13  11   8     1547.25     1493.72    195.62 o 
 -12  11   8      222.01      338.82    124.05 o 
 -11  11   8     1343.71     1375.36    158.95 o 
 -10  11   8        2.49      -36.78     82.14 o 
  -9  11   8     1067.37      967.16    133.74 o 
  -8  11   8      369.36      389.27    107.39 o 
  -7  11   8      763.95      788.86    104.72 o 
  -6  11   8     1963.61     1914.85    144.30 o 
  -5  11   8      254.00      271.60     82.90 o 
  -4  11   8     3314.90     3325.66    184.31 o 
  -3  11   8      696.80      745.06     95.76 o 
  -2  11   8     7073.52     7275.47    227.03 o 
  -1  11   8     4671.51     4377.89    303.55 o 
   0  11   8     6072.29     6286.93    242.51 o 
   1  11   8     7154.85     7377.47    254.99 o 
   2  11   8     3867.50     3908.72    211.88 o 
   3  11   8     4087.25     3838.99    211.46 o 
   4  11   8     1573.67     2057.39    234.80 o 
   5  11   8     2722.38     2739.72    202.10 o 
   6  11   8      459.35      554.34    118.76 o 
   7  11   8     1193.83     1260.66    149.53 o 
   8  11   8       93.33      228.13    113.63 o 
   9  11   8        2.12       32.95    112.98 o 
  10  11   8       20.73      156.95    115.39 o 
  11  11   8        6.91      -61.23    107.69 o 
  12  11   8      226.20      330.69    148.72 o 
  13  11   8      195.76      104.30    343.77 o 
 -15  12   8      122.58      145.50    133.74 o 
 -14  12   8       83.06       23.05    122.14 o 
 -13  12   8       14.89      332.40    135.71 o 
 -12  12   8        6.59      -78.58    100.30 o 
 -11  12   8      693.48      831.46    156.08 o 
 -10  12   8        0.18       -6.65     83.37 o 
  -9  12   8     1458.70     1428.46    157.86 o 
  -8  12   8        0.28       16.79     85.74 o 
  -7  12   8     1988.38     2111.65    157.47 o 
  -6  12   8       28.04       -5.88     71.61 o 
  -5  12   8     2434.69     2583.80    186.03 o 
  -4  12   8      721.85      744.07    133.35 o 
  -3  12   8     1716.38     1975.01    151.63 o 
  -2  12   8      551.55      633.72    104.45 o 
  -1  12   8     1134.76     1349.25    135.59 o 
   0  12   8      942.20     1020.78    127.24 o 
   1  12   8      683.66      683.43    105.05 o 
   2  12   8       61.64       66.73     87.46 o 
   3  12   8      193.17      221.00     95.81 o 
   4  12   8       69.10      154.26     92.93 o 
   5  12   8      890.25     1070.39    148.36 o 
   6  12   8      199.31      159.91    100.75 o 
   7  12   8       54.31      246.68    115.25 o 
   8  12   8      258.39      158.66    111.14 o 
   9  12   8      934.54      773.45    174.64 o 
  10  12   8       15.78      -51.29    109.73 o 
  11  12   8      606.10      563.97    184.82 o 
  12  12   8        0.07      226.87    132.60 o 
 -14  13   8      242.46       44.92    129.21 o 
 -13  13   8        7.90      137.02    138.21 o 
 -12  13   8       59.19      -67.19    117.62 o 
 -11  13   8      102.71       13.48    110.18 o 
 -10  13   8        0.54      279.33    110.15 o 
  -9  13   8       25.34      -70.83     90.29 o 
  -8  13   8        9.62      -29.92    100.33 o 
  -7  13   8       12.29      -64.18     88.16 o 
  -6  13   8        0.25      -64.84     74.85 o 
  -5  13   8       65.47       53.14     92.94 o 
  -4  13   8       93.88       78.98     82.59 o 
  -3  13   8      227.94      310.84    111.34 o 
  -2  13   8       92.99       43.38     83.77 o 
  -1  13   8       72.23      163.18     97.78 o 
   0  13   8      109.88      127.87     86.13 o 
   1  13   8      178.78       -6.11     90.61 o 
   2  13   8        9.48      -21.08     87.10 o 
   3  13   8       66.24       43.18     93.45 o 
   4  13   8        1.74       28.42     92.22 o 
   5  13   8        0.04      117.82    101.46 o 
   6  13   8       17.73      -89.56     89.56 o 
   7  13   8       33.86     -102.89    153.47 o 
   8  13   8        2.02       87.99    114.40 o 
   9  13   8       76.97       21.53    124.39 o 
  10  13   8       16.71       89.45    183.34 o 
  11  13   8       24.77       -2.62    124.79 o 
 -13  14   8      153.04      265.87    174.59 o 
 -12  14   8       12.68       36.04    180.08 o 
 -11  14   8      106.00      -21.13    116.85 o 
 -10  14   8       39.46      -44.91    105.43 o 
  -9  14   8       75.91      134.87    104.67 o 
  -8  14   8       13.52      -25.99     94.10 o 
  -7  14   8      167.24       62.88    103.08 o 
  -6  14   8      285.01      280.34    108.56 o 
  -5  14   8        0.10       -9.35     98.38 o 
  -4  14   8      372.90      393.07    129.35 o 
  -3  14   8      107.30      110.39    101.81 o 
  -2  14   8      390.24      258.06    181.61 o 
  -1  14   8      133.50      -84.24     84.24 o 
   0  14   8        9.59      -84.46    101.54 o 
   1  14   8        3.93     -103.44    103.44 o 
   2  14   8       53.86       81.27    147.23 o 
   3  14   8        1.74       33.18     98.33 o 
   4  14   8      255.37      146.80    107.78 o 
   5  14   8        0.11       81.44    102.29 o 
   6  14   8      360.77      585.76    135.35 o 
   7  14   8        0.96     -108.14    108.14 o 
   8  14   8      479.99      452.33    274.69 o 
   9  14   8        0.42       34.07    120.80 o 
  10  14   8      122.20      -27.68    258.61 o 
 -12  15   8      549.13      552.73    168.10 o 
 -11  15   8      196.85      397.19    175.41 o 
 -10  15   8       68.88      145.99    117.83 o 
  -9  15   8       70.35      110.72    113.86 o 
  -8  15   8      166.22      283.33    132.42 o 
  -7  15   8        0.05      -60.42    108.84 o 
  -6  15   8      188.80      156.65    123.54 o 
  -5  15   8       20.91       64.95    114.13 o 
  -4  15   8        1.23       23.53     96.55 o 
  -3  15   8       40.53       25.83     98.85 o 
  -2  15   8       40.51      -68.12    138.80 o 
  -1  15   8      646.09      548.55    152.42 o 
   0  15   8      542.26      529.88    149.51 o 
   1  15   8      394.32      140.31    189.36 o 
   2  15   8      503.70      536.21    156.28 o 
   3  15   8      191.19       60.35    131.94 o 
   4  15   8       50.18      137.78    166.69 o 
   5  15   8       64.68       43.31    160.21 o 
   6  15   8        2.37      -26.98    153.58 o 
   7  15   8        0.55     -119.25    119.25 o 
   8  15   8        2.46      -28.17    127.48 o 
 -10  16   8       10.89      -14.68    158.56 o 
  -9  16   8      422.68      610.95    167.26 o 
  -8  16   8        1.39      324.99    145.79 o 
  -7  16   8     1027.43      989.84    189.70 o 
  -6  16   8        1.33       49.38    105.66 o 
  -5  16   8     1064.86     1202.97    166.17 o 
  -4  16   8      101.54      108.63    100.68 o 
  -3  16   8      887.68     1009.67    190.80 o 
  -2  16   8      175.98       79.42    176.42 o 
  -1  16   8      281.76      197.40    168.73 o 
   0  16   8      234.54      -18.62    139.29 o 
   1  16   8       76.53       -7.32    129.36 o 
   2  16   8       20.18      -71.13    122.80 o 
   3  16   8      451.90      364.09    181.14 o 
   4  16   8        7.86       24.88    119.43 o 
   5  16   8      510.53      336.22    156.54 o 
   6  16   8        3.33      332.24    196.32 o 
   7  16   8      812.00      332.53    247.15 o 
  -8  17   8      217.37      211.16    124.80 o 
  -7  17   8       16.92      -21.00    138.80 o 
  -6  17   8      107.66      194.71    142.05 o 
  -5  17   8      143.81      132.25    115.39 o 
  -4  17   8        7.00      -11.89    131.55 o 
  -3  17   8      625.45      604.75    175.47 o 
  -2  17   8      257.85      -30.97    166.04 o 
  -1  17   8      633.24      405.13    156.56 o 
   0  17   8      777.13      777.52    193.29 o 
   1  17   8      682.49      740.16    210.02 o 
   2  17   8      882.94     1038.71    335.91 o 
   3  17   8      343.63      759.07    234.88 o 
   4  17   8      394.00      636.87    186.05 o 
  -4  18   8      714.33      577.22    270.67 o 
  -3  18   8      141.68       28.81    231.02 o 
  -2  18   8      265.08      369.04    161.77 o 
  -1  18   8       54.74       34.99    143.76 o 
   0  18   8      129.63       74.36    176.36 o 
 -19   0   9        1.67      431.39    215.70 o 
 -17   0   9        8.70      -46.32    122.83 o 
 -15   0   9      932.02      912.39    199.97 o 
 -13   0   9      753.21      793.09    146.06 o 
 -11   0   9     1372.90     1401.86    164.41 o 
  -9   0   9     1420.09     1273.72    110.63 o 
  -7   0   9     9737.57     9654.69    539.65 o 
  -5   0   9       62.47      -21.36     47.21 o 
  -3   0   9        4.98      -15.88     71.02 o 
  -1   0   9     5362.33     4952.50    192.51 o 
   1   0   9    13144.08    13540.99    322.92 o 
   3   0   9      466.51      781.43    106.03 o 
   5   0   9     5556.08     5098.40    204.35 o 
   7   0   9       32.06       13.48     94.37 o 
   9   0   9     2764.77     2664.76    328.04 o 
  11   0   9     1111.62     2053.62    310.06 o 
  13   0   9        2.99      -53.92    143.80 o 
  15   0   9       58.97       67.41    175.25 o 
 -20   1   9       13.06      285.41    170.76 o 
 -19   1   9      340.32      414.80    165.14 o 
 -18   1   9      218.20      203.09    146.50 o 
 -17   1   9       84.84       44.94    127.10 o 
 -16   1   9      567.82      494.84    143.50 o 
 -15   1   9       22.33       70.70     78.61 o 
 -14   1   9      474.85      512.46     94.26 o 
 -13   1   9      322.30      221.25     80.12 o 
 -12   1   9      703.05      704.84     96.11 o 
 -11   1   9       32.11       31.80     49.16 o 
 -10   1   9        8.19      -14.33     45.01 o 
  -9   1   9      767.89      914.67     92.81 o 
  -8   1   9      470.86      466.36     50.40 o 
  -7   1   9      355.48      398.19     46.56 o 
  -6   1   9      444.02      589.10     55.32 o 
  -5   1   9     2514.55     2498.77    112.43 o 
  -4   1   9      113.20       12.49     35.30 o 
  -3   1   9     9837.00    10756.36    237.84 o 
  -2   1   9      779.34      767.40     53.12 o 
  -1   1   9      178.81      159.55     38.98 o 
   0   1   9        2.56       28.90     27.12 o 
   1   1   9       50.96        8.19     28.28 o 
   2   1   9     4108.78     3952.80    123.94 o 
   3   1   9      232.20      204.27     42.26 o 
   4   1   9     4369.34     4327.46    120.87 o 
   5   1   9      665.43      502.54     81.50 o 
   6   1   9     2809.07     2754.26    175.29 o 
   7   1   9      424.32      451.16     86.16 o 
   8   1   9     1183.80     1072.57    117.61 o 
   9   1   9     4123.73     3677.58    312.05 o 
  10   1   9      533.30      584.94    113.15 o 
  11   1   9     1461.51     1318.50    181.03 o 
  12   1   9      229.22      -73.64     97.13 o 
  13   1   9      899.57     1157.97    370.73 o 
  14   1   9       13.27      -78.06    110.67 o 
  15   1   9      540.20      583.80    168.05 o 
  16   1   9      148.63      261.01    150.71 o 
 -20   2   9       17.31      -55.78    307.82 o 
 -19   2   9      180.34      167.80    153.89 o 
 -18   2   9        0.35       38.09    133.00 o 
 -17   2   9     1185.96     1249.62    201.60 o 
 -16   2   9       39.12      -64.06     91.30 o 
 -15   2   9     3740.33     3989.40    221.66 o 
 -14   2   9        0.01      -65.10     65.10 o 
 -13   2   9     7042.51     6404.92    380.73 o 
 -12   2   9       61.33       60.76     74.59 o 
 -11   2   9     3239.55     3263.00    165.38 o 
 -10   2   9      561.26      627.51     80.16 o 
  -9   2   9       14.99       50.20     37.54 o 
  -8   2   9        5.25       30.62     35.38 o 
  -7   2   9       81.63      -13.25     44.54 o 
  -6   2   9     2945.22     3159.26    153.29 o 
  -5   2   9     3003.56     2978.36    123.65 o 
  -4   2   9     5991.32     6310.85    204.28 o 
  -3   2   9     5721.09     5621.37    189.81 o 
  -2   2   9     2070.65     1945.89    105.97 o 
  -1   2   9    25486.53    25686.80    523.88 o 
   0   2   9       66.87       16.04     30.38 o 
   1   2   9    21840.18    21311.20    352.61 o 
   2   2   9        0.84       12.04     34.82 o 
   3   2   9    21886.34    22211.66    411.09 o 
   4   2   9     1583.99     1643.41     77.71 o 
   5   2   9     5032.98     5251.69    152.69 o 
   6   2   9     1084.86     1172.59     95.42 o 
   7   2   9      477.39      346.30     89.43 o 
   8   2   9      539.88      396.31     87.98 o 
   9   2   9        3.31       94.01     89.95 o 
  10   2   9      735.22     1004.04    137.53 o 
  11   2   9      401.04      445.78    146.04 o 
  12   2   9      142.25      203.93    119.62 o 
  13   2   9     1005.76     1279.52    190.33 o 
  14   2   9        1.89      -15.95    125.21 o 
  15   2   9     1047.54      844.94    182.98 o 
  16   2   9        1.44       65.28    140.73 o 
 -19   3   9      721.00      607.03    185.38 o 
 -18   3   9     1012.66      650.75    269.62 o 
 -17   3   9      673.62      728.35    169.98 o 
 -16   3   9      257.60      288.25    112.16 o 
 -15   3   9      168.90      135.61    113.14 o 
 -14   3   9        9.11      114.05    110.56 o 
 -13   3   9     1777.34     1878.20    173.53 o 
 -12   3   9     5511.70     5972.89    316.56 o 
 -11   3   9     5045.58     4756.56    223.15 o 
 -10   3   9    11408.60    11155.34    328.84 o 
  -9   3   9     8809.27     8716.74    218.76 o 
  -8   3   9    15856.17    15250.60    377.73 o 
  -7   3   9    12568.74    12454.99    286.08 o 
  -6   3   9    18843.09    18809.05    435.76 o 
  -5   3   9    13114.79    13035.37    258.03 o 
  -4   3   9    17384.54    17004.77    356.06 o 
  -3   3   9     1778.13     1405.58    107.57 o 
  -2   3   9    10786.08    10477.61    283.54 o 
  -1   3   9     3131.98     3592.29    121.27 o 
   0   3   9       11.29        6.19     36.53 o 
   1   3   9     1461.01     1399.84     81.90 o 
   2   3   9     2189.14     2144.67    102.24 o 
   3   3   9     6924.00     6869.32    161.63 o 
   4   3   9     7818.76     7333.35    165.40 o 
   5   3   9     7730.47     7351.67    205.99 o 
   6   3   9     6393.85     6418.61    190.10 o 
   7   3   9     4708.34     4597.97    203.14 o 
   8   3   9     2552.07     2316.08    149.93 o 
   9   3   9     4852.94     4856.81    256.54 o 
  10   3   9     3053.75     2868.64    241.20 o 
  11   3   9      380.93      458.68    132.44 o 
  12   3   9      940.21     1024.90    169.80 o 
  13   3   9      585.70      444.38    140.36 o 
  14   3   9       72.38      -22.41    119.13 o 
  15   3   9        0.82       28.42    126.62 o 
  16   3   9        0.40     -170.76    170.76 o 
 -19   4   9        1.76     -173.50    204.46 o 
 -18   4   9     1139.73     1072.83    203.46 o 
 -17   4   9       50.60       -4.39    130.47 o 
 -16   4   9     3899.80     3677.84    489.81 o 
 -15   4   9      195.84      269.82    111.33 o 
 -14   4   9     8519.99     7857.44    333.79 o 
 -13   4   9      236.09       79.04    146.04 o 
 -12   4   9     6261.67     6055.12    339.88 o 
 -11   4   9      124.64       59.36     67.46 o 
 -10   4   9      343.74      333.03     77.92 o 
  -9   4   9      601.12      491.07     83.76 o 
  -8   4   9       41.34       18.19     89.85 o 
  -7   4   9     1514.09     1509.49     92.30 o 
  -6   4   9     2684.58     2861.90    140.15 o 
  -5   4   9     3011.15     2915.99    162.45 o 
  -4   4   9     6538.18     6617.86    162.62 o 
  -3   4   9     1747.37     1740.33     85.75 o 
  -2   4   9    27379.36    27621.06    437.17 o 
  -1   4   9      420.84      417.60     55.31 o 
   0   4   9    34240.80    33527.73    569.91 o 
   1   4   9      213.11      237.13     62.97 o 
   2   4   9    26504.38    26072.63    463.49 o 
   3   4   9      245.48      243.26     49.12 o 
   4   4   9    12378.35    12546.65    239.61 o 
   5   4   9        1.07       38.36     42.89 o 
   6   4   9      948.81     1074.21    101.18 o 
   7   4   9       95.48       25.84     58.50 o 
   8   4   9     1304.87     1193.21    128.08 o 
   9   4   9       47.58      -38.71     75.29 o 
  10   4   9       80.62      101.65     93.05 o 
  11   4   9       35.84       42.41     99.32 o 
  12   4   9      818.44      829.73    159.88 o 
  13   4   9        8.94        6.68    109.99 o 
  14   4   9     1785.22     1688.11    222.44 o 
  15   4   9       19.41      -60.17    247.15 o 
 -19   5   9      321.87      429.13    170.54 o 
 -18   5   9      159.51      167.12    139.24 o 
 -17   5   9      103.68      -17.19    122.87 o 
 -16   5   9        8.67      -85.00    111.97 o 
 -15   5   9        8.81      -16.59    102.94 o 
 -14   5   9      111.32      168.82    117.44 o 
 -13   5   9      823.57      876.06    156.69 o 
 -12   5   9      136.66       46.09    211.20 o 
 -11   5   9     3375.76     3549.21    192.25 o 
 -10   5   9      587.16      501.55    108.46 o 
  -9   5   9     4478.69     4523.69    192.30 o 
  -8   5   9     1501.78     1565.95     93.19 o 
  -7   5   9     3515.61     3352.39    145.70 o 
  -6   5   9     4917.70     4787.45    167.91 o 
  -5   5   9     8648.07     8512.58    198.97 o 
  -4   5   9     3760.82     3948.79    134.56 o 
  -3   5   9     2324.10     2115.39    130.96 o 
  -2   5   9     1985.92     2016.65     84.05 o 
  -1   5   9     5915.38     6148.23    152.94 o 
   0   5   9       31.95      176.25     43.70 o 
   1   5   9        8.44      -14.93     37.29 o 
   2   5   9       54.00       80.13     61.11 o 
   3   5   9     1829.71     1884.14    140.78 o 
   4   5   9      993.39      991.23     79.01 o 
   5   5   9     5141.80     4848.44    160.38 o 
   6   5   9     1674.93     1732.47    112.86 o 
   7   5   9      315.47       88.40     65.86 o 
   8   5   9     2281.58     2346.03    169.43 o 
   9   5   9     2959.79     2968.94    195.64 o 
  10   5   9     3867.98     3723.24    325.75 o 
  11   5   9      406.52      502.76    223.36 o 
  12   5   9     1922.99     2034.80    417.91 o 
  13   5   9      462.29      464.68    146.04 o 
  14   5   9      333.29      228.13    139.21 o 
  15   5   9        0.10      205.83    173.01 o 
 -19   6   9       16.23     -110.83    173.01 o 
 -18   6   9       30.20      -58.42    130.28 o 
 -17   6   9       55.28      119.85    130.37 o 
 -16   6   9       78.26      397.38    146.50 o 
 -15   6   9      261.55      331.37    133.68 o 
 -14   6   9      245.48      163.16    122.83 o 
 -13   6   9      606.67      252.91    164.02 o 
 -12   6   9       10.25       38.26     89.89 o 
 -11   6   9       40.64      -27.18     76.42 o 
 -10   6   9     3046.65     3266.95    172.46 o 
  -9   6   9       42.47       69.51     51.87 o 
  -8   6   9     4605.95     4356.32    155.88 o 
  -7   6   9       37.13       43.10     33.92 o 
  -6   6   9     3991.21     3837.65    120.88 o 
  -5   6   9      820.74      903.89     84.18 o 
  -4   6   9     2831.58     2791.48    123.76 o 
  -3   6   9      304.05      321.36     58.95 o 
  -2   6   9     3159.08     3091.35    131.58 o 
  -1   6   9     3095.21     2963.40    153.07 o 
   0   6   9     5246.53     5274.94    170.36 o 
   1   6   9      128.31      130.96     47.55 o 
   2   6   9     1732.86     1705.03     93.48 o 
   3   6   9     4457.07     4577.80    157.49 o 
   4   6   9     1442.16     1523.32    136.08 o 
   5   6   9     2529.93     2369.29    124.65 o 
   6   6   9     1836.72     1689.98    110.58 o 
   7   6   9      147.06      125.79     68.88 o 
   8   6   9      791.22      918.43    178.86 o 
   9   6   9       24.36      -17.01     75.54 o 
  10   6   9      815.47     1171.20    194.50 o 
  11   6   9       36.49      -37.44    144.76 o 
  12   6   9      167.34      277.89    112.42 o 
  13   6   9        3.97       22.04    108.81 o 
  14   6   9        9.47       95.87    118.04 o 
  15   6   9       69.12       38.20    133.46 o 
 -18   7   9        6.01      289.80    294.34 o 
 -17   7   9       44.55      251.65    314.56 o 
 -16   7   9        0.18      -92.53    119.62 o 
 -15   7   9       60.76       28.57    120.40 o 
 -14   7   9     1063.33      968.79    175.83 o 
 -13   7   9      803.45      718.31    160.36 o 
 -12   7   9      895.57      915.06    125.34 o 
 -11   7   9      154.55      144.86     63.75 o 
 -10   7   9      354.26      259.49     67.37 o 
  -9   7   9      128.36      170.67     58.52 o 
  -8   7   9      525.18      488.07     68.69 o 
  -7   7   9       58.83       26.17     42.90 o 
  -6   7   9      121.28      135.45     44.36 o 
  -5   7   9      415.52      303.29     65.15 o 
  -4   7   9      185.34      225.37     57.59 o 
  -3   7   9      554.88      429.08     68.13 o 
  -2   7   9      357.88      362.24     65.96 o 
  -1   7   9      317.89      331.43     82.06 o 
   0   7   9     1376.69     1330.03    116.89 o 
   1   7   9     2248.98     2313.37    149.25 o 
   2   7   9     1268.16     1261.05     91.70 o 
   3   7   9     3216.36     3137.99    140.99 o 
   4   7   9      109.66       62.45     68.33 o 
   5   7   9     2082.04     2158.68    130.73 o 
   6   7   9        9.15       -3.75     59.12 o 
   7   7   9     1153.89     1141.43    117.90 o 
   8   7   9      383.64      541.74    102.10 o 
   9   7   9        3.95      -27.61     83.59 o 
  10   7   9      343.45      411.03    118.43 o 
  11   7   9       10.63       97.58    109.42 o 
  12   7   9      526.13      360.13    124.98 o 
  13   7   9        5.54       58.50    109.93 o 
  14   7   9      247.32      102.23    224.68 o 
 -18   8   9        5.27     -127.96    127.96 o 
 -17   8   9        8.41       44.16    166.27 o 
 -16   8   9      341.24      181.01    138.19 o 
 -15   8   9        0.04     -113.63    113.63 o 
 -14   8   9     1018.13     1014.84    164.77 o 
 -13   8   9        1.14       67.45     88.80 o 
 -12   8   9      946.42      877.15    124.69 o 
 -11   8   9      759.79      779.36    106.90 o 
 -10   8   9      300.39      249.78     70.55 o 
  -9   8   9      664.76      739.31     84.24 o 
  -8   8   9        8.89       36.39     51.79 o 
  -7   8   9     1126.08     1113.37     93.02 o 
  -6   8   9       19.83      -13.89     53.04 o 
  -5   8   9      151.90      219.13     66.55 o 
  -4   8   9     1342.29     1353.69    150.65 o 
  -3   8   9      538.21      425.98     71.54 o 
  -2   8   9     1950.96     1862.73    116.34 o 
  -1   8   9      239.79      300.88     67.26 o 
   0   8   9    10221.95     9923.08    250.42 o 
   1   8   9     1219.84     1281.02     99.33 o 
   2   8   9     5714.74     5748.40    262.78 o 
   3   8   9     1325.21     1303.30    107.96 o 
   4   8   9     1852.61     1677.23    139.41 o 
   5   8   9     2950.68     3022.67    192.26 o 
   6   8   9      613.91      435.40     80.18 o 
   7   8   9        7.77       20.05     78.36 o 
   8   8   9      219.66      196.82     90.11 o 
   9   8   9      808.75      863.12    141.64 o 
  10   8   9      304.87       -0.87    100.00 o 
  11   8   9      336.68      241.64    112.11 o 
  12   8   9      133.15      150.81    152.99 o 
  13   8   9       79.06      152.19    125.12 o 
  14   8   9      240.35      325.36    140.85 o 
 -17   9   9      569.26      396.01    161.84 o 
 -16   9   9      293.48      360.55    162.10 o 
 -15   9   9       31.35      195.03    142.08 o 
 -14   9   9      217.58      370.27    133.79 o 
 -13   9   9       77.34       31.86    108.72 o 
 -12   9   9      912.80      967.35    134.04 o 
 -11   9   9     2085.19     2362.42    167.12 o 
 -10   9   9      809.86      884.63    113.57 o 
  -9   9   9     4342.07     4500.33    252.54 o 
  -8   9   9     2805.20     2876.94    207.77 o 
  -7   9   9     5331.46     5409.62    200.24 o 
  -6   9   9     1595.44     1466.40    129.76 o 
  -5   9   9     6745.87     6666.76    215.96 o 
  -4   9   9      455.96      369.25     79.40 o 
  -3   9   9     9351.20     9810.45    260.25 o 
  -2   9   9      626.49      645.15     86.39 o 
  -1   9   9     2151.46     2185.19    131.18 o 
   0   9   9       95.26       81.14     63.73 o 
   1   9   9       86.12      149.18     75.98 o 
   2   9   9     1221.56     1245.14    111.42 o 
   3   9   9     1913.61     1880.08    131.14 o 
   4   9   9     4070.34     4045.63    207.79 o 
   5   9   9     1612.32     1393.93    133.06 o 
   6   9   9     2068.39     1999.01    150.82 o 
   7   9   9     1169.58     1207.48    139.43 o 
   8   9   9      955.37     1026.97    152.28 o 
   9   9   9     1197.27     1202.50    245.10 o 
  10   9   9      528.81      410.08    127.98 o 
  11   9   9      804.21      902.14    149.84 o 
  12   9   9       66.41      112.95    117.44 o 
  13   9   9      162.78      129.95    123.03 o 
 -17  10   9      951.47     1212.59    221.34 o 
 -16  10   9        4.34      -17.56    131.28 o 
 -15  10   9     3275.13     2753.95    263.57 o 
 -14  10   9      340.91      523.81    143.59 o 
 -13  10   9     4872.02     5494.10    336.42 o 
 -12  10   9      172.05      149.11    110.43 o 
 -11  10   9     2496.76     2518.16    195.58 o 
 -10  10   9     1468.03     1454.87    157.26 o 
  -9  10   9      474.31      573.03    103.54 o 
  -8  10   9      919.58      821.90     84.06 o 
  -7  10   9      124.84      -50.74     59.53 o 
  -6  10   9      540.32      627.99     92.13 o 
  -5  10   9      653.36      694.60    107.14 o 
  -4  10   9      668.15      776.40    100.26 o 
  -3  10   9     3581.16     3549.99    186.49 o 
  -2  10   9      379.64      269.70     75.75 o 
  -1  10   9    11258.89    11827.82    386.19 o 
   0  10   9      271.83      239.42     85.07 o 
   1  10   9    10571.49    10728.78    289.24 o 
   2  10   9        0.25       39.38     68.37 o 
   3  10   9     6200.82     5895.87    291.21 o 
   4  10   9      590.83      644.80    105.09 o 
   5  10   9     1794.56     2017.34    170.77 o 
   6  10   9       15.40       10.94     87.77 o 
   7  10   9        2.61        2.66     90.16 o 
   8  10   9       54.52      151.52    162.35 o 
   9  10   9       20.14      -92.71     94.66 o 
  10  10   9      124.29      377.20    234.01 o 
  11  10   9      319.62      499.79    144.19 o 
  12  10   9       37.75      -89.86    109.33 o 
  13  10   9      566.47      676.94    178.32 o 
 -16  11   9      119.92      -12.30    121.30 o 
 -15  11   9       76.37        9.99    124.75 o 
 -14  11   9        8.22      128.18    124.01 o 
 -13  11   9       30.51      172.39    125.97 o 
 -12  11   9      960.24     1277.16    180.09 o 
 -11  11   9        8.64       32.40     94.85 o 
 -10  11   9     1063.42     1118.65    146.78 o 
  -9  11   9      561.08      618.13    120.42 o 
  -8  11   9     2072.88     2032.62    175.50 o 
  -7  11   9     1289.81     1368.61    127.42 o 
  -6  11   9     2866.97     3047.99    178.68 o 
  -5  11   9     1048.20     1052.07    158.23 o 
  -4  11   9     3980.34     3967.46    334.03 o 
  -3  11   9      112.11      111.49     90.41 o 
  -2  11   9     4439.77     4067.21    202.06 o 
  -1  11   9      495.45      570.66    107.87 o 
   0  11   9     1323.14     1310.51    137.06 o 
   1  11   9        7.83      -13.52     69.48 o 
   2  11   9       75.40       66.39     70.76 o 
   3  11   9      461.49      689.99    110.34 o 
   4  11   9      277.65      290.90    102.43 o 
   5  11   9      907.49      816.53    129.58 o 
   6  11   9     1093.54     1121.66    148.53 o 
   7  11   9      769.03      720.26    186.11 o 
   8  11   9      702.30      827.34    183.35 o 
   9  11   9     2023.05     2289.42    232.88 o 
  10  11   9      668.60      384.92    168.05 o 
  11  11   9      447.40      641.19    156.39 o 
  12  11   9      387.10      479.82    153.91 o 
 -15  12   9      124.72      201.46    139.69 o 
 -14  12   9      550.23      319.18    159.97 o 
 -13  12   9       25.98       63.97    118.28 o 
 -12  12   9      661.06      855.26    160.19 o 
 -11  12   9       21.25      -19.84    101.17 o 
 -10  12   9      188.03      180.43    105.49 o 
  -9  12   9      133.58      186.77    103.65 o 
  -8  12   9      448.16      342.50    109.30 o 
  -7  12   9      649.51      704.40    131.35 o 
  -6  12   9        8.95       80.11     74.32 o 
  -5  12   9      461.36      455.79     96.75 o 
  -4  12   9       15.37       54.26     72.31 o 
  -3  12   9      377.04      276.96    114.89 o 
  -2  12   9      378.71      491.40    129.51 o 
  -1  12   9     1050.08     1046.36    140.31 o 
   0  12   9     1004.47     1175.89    180.20 o 
   1  12   9      164.29      125.29     78.19 o 
   2  12   9     2262.34     2033.95    179.19 o 
   3  12   9       10.22      -31.04     86.86 o 
   4  12   9     2039.80     1880.90    180.78 o 
   5  12   9      232.75      300.21    108.45 o 
   6  12   9      482.31      462.70    120.02 o 
   7  12   9      881.66      645.41    155.41 o 
   8  12   9       96.07      158.99    119.27 o 
   9  12   9      141.15      189.66    126.84 o 
  10  12   9      105.61      264.32    137.65 o 
  11  12   9       39.80       63.53    125.69 o 
 -14  13   9       11.42      -58.14    130.55 o 
 -13  13   9      185.91      155.12    134.77 o 
 -12  13   9       53.04        9.68    159.04 o 
 -11  13   9      421.53      254.50    134.03 o 
 -10  13   9       56.17       85.86    101.83 o 
  -9  13   9      264.57      196.37    109.04 o 
  -8  13   9       56.03      152.19    102.16 o 
  -7  13   9      178.99      246.67    106.26 o 
  -6  13   9      425.29      422.48    113.32 o 
  -5  13   9      355.70      418.06    101.32 o 
  -4  13   9      261.62      197.47    130.37 o 
  -3  13   9        0.21      -74.75     97.18 o 
  -2  13   9      634.13      336.58    231.00 o 
  -1  13   9        1.05      -28.24     96.28 o 
   0  13   9      279.43      246.65     95.77 o 
   1  13   9      246.17      307.29    109.27 o 
   2  13   9     1207.59     1102.89    149.50 o 
   3  13   9      371.08      292.56    149.18 o 
   4  13   9      883.93      951.24    149.87 o 
   5  13   9      138.07      136.12    106.75 o 
   6  13   9      179.00       21.07     98.24 o 
   7  13   9       15.45      161.94    122.49 o 
   8  13   9        7.84     -108.67    108.67 o 
   9  13   9       17.39      -47.09    127.61 o 
  10  13   9      164.14       37.66    129.59 o 
 -13  14   9       22.51      -55.94    132.54 o 
 -12  14   9       16.44      212.27    141.13 o 
 -11  14   9       22.79      -37.85    115.97 o 
 -10  14   9      128.96      191.69    112.91 o 
  -9  14   9        5.19      -25.22     96.66 o 
  -8  14   9      109.46      278.97    114.90 o 
  -7  14   9       37.27      122.51    100.88 o 
  -6  14   9       35.51      131.97    129.61 o 
  -5  14   9       14.68      152.08    155.87 o 
  -4  14   9        1.99        3.18    109.88 o 
  -3  14   9      261.84      241.28    128.42 o 
  -2  14   9       33.44      -18.53     89.87 o 
  -1  14   9      372.35      292.49    109.15 o 
   0  14   9        0.34      -62.71    156.71 o 
   1  14   9     1155.09      958.75    180.49 o 
   2  14   9      197.61      221.37    118.00 o 
   3  14   9       40.52       68.94    104.27 o 
   4  14   9      238.84      155.80    114.53 o 
   5  14   9       32.55       27.99    134.91 o 
   6  14   9      524.10      395.42    144.04 o 
   7  14   9      139.34      216.58    145.96 o 
   8  14   9      260.52      469.96    155.50 o 
   9  14   9        1.76      -78.51    127.10 o 
 -11  15   9      223.42      285.00    151.80 o 
 -10  15   9      405.63      657.63    156.52 o 
  -9  15   9       86.37      168.22    129.25 o 
  -8  15   9      468.51      404.95    147.27 o 
  -7  15   9      146.27       10.74    110.33 o 
  -6  15   9      774.09      644.10    163.15 o 
  -5  15   9       99.12      295.03    137.17 o 
  -4  15   9     1066.91     1278.28    165.52 o 
  -3  15   9       36.20       87.26    103.48 o 
  -2  15   9      831.48     1063.55    147.82 o 
  -1  15   9        9.09     -101.94    111.06 o 
   0  15   9       89.04      231.48    141.18 o 
   1  15   9      129.18      -25.90    113.61 o 
   2  15   9        2.61      429.48    148.62 o 
   3  15   9      464.61      411.27    262.17 o 
   4  15   9      100.86      131.70    117.37 o 
   5  15   9      221.00      -99.49    103.83 o 
   6  15   9      189.28      176.29    140.40 o 
   7  15   9      286.16      552.15    296.43 o 
 -10  16   9      537.06      458.96    200.85 o 
  -9  16   9      318.52      624.26    171.99 o 
  -8  16   9       43.18      133.08    140.90 o 
  -7  16   9      290.73      406.76    161.50 o 
  -6  16   9        4.90       37.99    124.51 o 
  -5  16   9      178.98      346.47    136.03 o 
  -4  16   9      306.22      308.69    124.63 o 
  -3  16   9       81.82      234.88    115.60 o 
  -2  16   9      627.36      692.24    158.91 o 
  -1  16   9        9.10      -98.03    116.14 o 
   0  16   9     1876.37     1548.70    284.27 o 
   1  16   9        0.13       19.83    136.08 o 
   2  16   9     1284.90     1420.75    221.63 o 
   3  16   9       59.97     -124.93    124.93 o 
   4  16   9      189.09      151.19    222.05 o 
   5  16   9      223.28      501.95    169.97 o 
   6  16   9       32.82      -72.09    148.91 o 
  -7  17   9      509.76      615.89    160.21 o 
  -6  17   9      239.01      107.53    110.94 o 
  -5  17   9      700.72      888.55    168.57 o 
  -4  17   9       67.68      -72.29    114.41 o 
  -3  17   9     1062.91      833.13    182.47 o 
  -2  17   9       34.14     -175.12    175.12 o 
  -1  17   9      517.91      516.40    162.90 o 
   0  17   9        0.43      -65.44    124.00 o 
   1  17   9       76.61       92.44    141.54 o 
   2  17   9       62.89       21.67    138.45 o 
   3  17   9       29.31      183.11    154.63 o 
 -20   0  10       22.02       62.91    206.71 o 
 -18   0  10      123.68      377.47    220.19 o 
 -16   0  10      206.09      228.70    195.48 o 
 -14   0  10     3631.68     3265.26    363.99 o 
 -12   0  10     9787.08    10360.38   1244.75 o 
 -10   0  10     1312.18     1235.34    117.88 o 
  -8   0  10     4751.27     4713.56    173.27 o 
  -6   0  10       29.10       59.17     60.93 o 
  -4   0  10     2692.34     2509.33    177.32 o 
  -2   0  10     5405.75     5420.35    201.46 o 
   0   0  10    21141.48    20966.78    549.90 o 
   2   0  10    35552.86    34244.86   1006.58 o 
   4   0  10    25736.34    25691.85    655.58 o 
   6   0  10     7856.08     7316.04    365.76 o 
   8   0  10      161.38      334.01    124.76 o 
  10   0  10        2.14      -44.94    143.80 o 
  12   0  10      729.00     1069.50    260.63 o 
  14   0  10     1527.12     1352.60    301.08 o 
 -20   1  10      594.83      678.94    198.58 o 
 -19   1  10      319.79      443.03    258.39 o 
 -18   1  10      132.71      -31.24    133.00 o 
 -17   1  10      126.69      137.03    213.45 o 
 -16   1  10       59.48       55.70     95.71 o 
 -15   1  10      597.68      748.17    139.46 o 
 -14   1  10        9.83      -65.31     66.47 o 
 -13   1  10      327.00      202.64     79.68 o 
 -12   1  10      171.84      119.98     67.30 o 
 -11   1  10      388.92      365.32     78.91 o 
 -10   1  10     2844.72     3242.36    145.87 o 
  -9   1  10     9358.56     9181.85    224.36 o 
  -8   1  10     5245.96     5391.35    149.88 o 
  -7   1  10    13764.16    13778.22    271.65 o 
  -6   1  10     6449.22     6421.04    164.72 o 
  -5   1  10    10026.08    10808.79    352.61 o 
  -4   1  10     7861.52     7405.34    308.09 o 
  -3   1  10     2325.63     2272.36     98.11 o 
  -2   1  10     2573.46     2622.90     95.34 o 
  -1   1  10    10200.78    10374.85    218.71 o 
   0   1  10       11.47       83.16     35.73 o 
   1   1  10     7410.33     7321.59    151.34 o 
   2   1  10       71.47       64.31     52.60 o 
   3   1  10      269.06      353.05     52.32 o 
   4   1  10     3141.01     3175.63    150.17 o 
   5   1  10     1897.43     2025.63    108.70 o 
   6   1  10     6024.65     5961.81    312.14 o 
   7   1  10     1328.32     1560.97    202.69 o 
   8   1  10     2294.00     2208.40    187.11 o 
   9   1  10     4784.05     4460.83    317.70 o 
  10   1  10     2128.84     1802.75    271.87 o 
  11   1  10      455.17      549.00    149.24 o 
  12   1  10      898.74      782.87    166.97 o 
  13   1  10      557.44      523.47    158.02 o 
  14   1  10        0.10      166.06    138.84 o 
  15   1  10       50.50      155.88    137.98 o 
 -19   2  10      240.36      493.24    174.68 o 
 -18   2  10      914.41      876.39    262.88 o 
 -17   2  10      529.49      603.67    235.92 o 
 -16   2  10      652.28      712.80    137.56 o 
 -15   2  10     1088.94     1265.32    174.32 o 
 -14   2  10       17.20       -7.98     71.97 o 
 -13   2  10     4060.31     4214.91    212.81 o 
 -12   2  10     1024.42     1023.31    108.27 o 
 -11   2  10     1105.23     1304.69    110.02 o 
 -10   2  10     1080.33     1023.98     74.15 o 
  -9   2  10      381.98      375.24     62.85 o 
  -8   2  10     4532.19     4658.71    165.16 o 
  -7   2  10       72.05       20.24     50.88 o 
  -6   2  10     5383.64     5855.47    154.74 o 
  -5   2  10     1893.84     1860.72     97.51 o 
  -4   2  10     5293.59     5419.18    263.27 o 
  -3   2  10     2614.65     2555.19    146.81 o 
  -2   2  10     2210.88     2366.22    120.28 o 
  -1   2  10     1688.40     1602.78     98.47 o 
   0   2  10      171.19      207.49     53.13 o 
   1   2  10      499.81      456.32     50.49 o 
   2   2  10     4850.10     4895.80    147.50 o 
   3   2  10     3821.35     3827.29    129.52 o 
   4   2  10     3508.53     3611.83    147.61 o 
   5   2  10     2706.85     2723.38    131.80 o 
   6   2  10     5806.96     5496.43    209.95 o 
   7   2  10     2213.74     2454.97    170.52 o 
   8   2  10     3689.30     3104.63    195.40 o 
   9   2  10      628.78      734.71    122.73 o 
  10   2  10      578.76      400.16    127.25 o 
  11   2  10      380.97      291.67    132.79 o 
  12   2  10      675.50      671.89    164.86 o 
  13   2  10      437.19      479.66    238.17 o 
  14   2  10      321.64      207.15    144.34 o 
  15   2  10      323.53      334.82    159.73 o 
 -19   3  10       36.61       55.91    150.71 o 
 -18   3  10      303.62      406.36    166.62 o 
 -17   3  10     1084.32      672.47    177.86 o 
 -16   3  10     1920.75     1765.93    190.77 o 
 -15   3  10     4414.33     4016.66    262.81 o 
 -14   3  10     2981.79     3395.52    265.20 o 
 -13   3  10     4886.86     4895.50    275.75 o 
 -12   3  10     3767.58     3570.25    687.53 o 
 -11   3  10     7300.63     6790.22    278.30 o 
 -10   3  10     2873.37     2617.83    155.56 o 
  -9   3  10     6088.61     6225.50    188.13 o 
  -8   3  10        1.10      -44.57     44.57 o 
  -7   3  10      139.21      180.39     60.91 o 
  -6   3  10      722.22      764.48     58.95 o 
  -5   3  10      105.75       33.23     50.96 o 
  -4   3  10       15.32       22.38     55.01 o 
  -3   3  10       54.11      135.25     62.46 o 
  -2   3  10     8675.79     8188.64    219.21 o 
  -1   3  10    11872.21    11706.72    278.44 o 
   0   3  10    11505.72    11184.66    214.18 o 
   1   3  10    11107.44    11186.42    220.13 o 
   2   3  10     4852.38     4989.48    141.31 o 
   3   3  10     6872.85     6658.47    184.20 o 
   4   3  10      234.82      340.28     55.89 o 
   5   3  10     2073.53     2344.66    125.50 o 
   6   3  10      244.22      219.73     61.18 o 
   7   3  10        3.24      -34.93     55.51 o 
   8   3  10      762.48      726.80    162.15 o 
   9   3  10        0.24       56.01     85.09 o 
  10   3  10      880.81      962.46    163.62 o 
  11   3  10       42.89      -18.52    104.28 o 
  12   3  10      454.21      377.47    202.22 o 
  13   3  10      223.85      284.80    141.30 o 
  14   3  10      445.75      387.42    154.15 o 
  15   3  10      243.01      377.21    159.73 o 
 -19   4  10      894.44     1142.37    219.45 o 
 -18   4  10      100.62      -22.47    184.24 o 
 -17   4  10     1904.88     1792.62    435.89 o 
 -16   4  10      197.91      417.91    151.63 o 
 -15   4  10      643.00      745.91    139.53 o 
 -14   4  10      661.88      458.81    124.28 o 
 -13   4  10      279.40      254.82    123.44 o 
 -12   4  10     1795.41     1697.13    208.56 o 
 -11   4  10      650.00      728.56    145.29 o 
 -10   4  10     1652.01     1948.06    237.39 o 
  -9   4  10     7871.62     8187.59    221.58 o 
  -8   4  10      361.25      374.84     93.13 o 
  -7   4  10     2428.33     2278.70    129.61 o 
  -6   4  10        2.44      -41.69     54.12 o 
  -5   4  10     9350.80     9387.35    271.30 o 
  -4   4  10      130.04      135.45     43.45 o 
  -3   4  10    10541.43    10578.02    226.55 o 
  -2   4  10      623.76      589.42     67.06 o 
  -1   4  10     4072.95     4222.55    155.19 o 
   0   4  10      180.85      144.81     45.66 o 
   1   4  10     3886.28     4206.00    144.80 o 
   2   4  10        6.10       -7.41     51.15 o 
   3   4  10     2800.89     2822.70    116.18 o 
   4   4  10       90.42       14.30     44.72 o 
   5   4  10     4507.94     4598.70    177.03 o 
   6   4  10      192.08      223.54     76.87 o 
   7   4  10    10150.29     9533.78    384.48 o 
   8   4  10       20.02       16.07     79.60 o 
   9   4  10     1383.98     1125.42    170.58 o 
  10   4  10      634.90      379.07    131.65 o 
  11   4  10      491.29      386.24    131.61 o 
  12   4  10       81.61      -16.61    110.10 o 
  13   4  10      601.57      672.59    163.43 o 
  14   4  10       29.42      -34.45    118.36 o 
  15   4  10      303.21      345.52    158.56 o 
 -19   5  10      324.99      228.39    188.74 o 
 -18   5  10      324.32      128.38    150.71 o 
 -17   5  10        3.34       81.98    137.06 o 
 -16   5  10     1170.62      784.85    175.30 o 
 -15   5  10      131.26       83.78    120.62 o 
 -14   5  10      864.31     1170.78    190.33 o 
 -13   5  10      234.93      292.04    181.99 o 
 -12   5  10      500.03      490.43    110.55 o 
 -11   5  10     2498.58     2353.81    162.64 o 
 -10   5  10      380.11      431.19    113.51 o 
  -9   5  10     3532.20     3677.67    197.72 o 
  -8   5  10     1924.38     1988.18    128.40 o 
  -7   5  10     1471.36     1735.44    104.94 o 
  -6   5  10     1742.91     2004.83    120.37 o 
  -5   5  10     3004.86     3081.52    176.34 o 
  -4   5  10       10.95       69.92     42.10 o 
  -3   5  10     1751.41     1860.55    134.00 o 
  -2   5  10     2387.63     2510.49    118.63 o 
  -1   5  10       33.52       48.62     41.22 o 
   0   5  10     5608.92     5521.50    153.52 o 
   1   5  10     1244.03     1354.82     85.45 o 
   2   5  10     1929.08     2143.82    127.48 o 
   3   5  10     3781.56     3765.71    138.32 o 
   4   5  10      246.24      240.72     56.60 o 
   5   5  10     2708.44     2564.40    151.28 o 
   6   5  10      373.69      301.70     69.88 o 
   7   5  10     2241.21     2204.51    166.30 o 
   8   5  10      874.52      939.08    155.67 o 
   9   5  10      930.75      793.81    118.80 o 
  10   5  10      266.05      245.84    113.31 o 
  11   5  10      609.42      368.69    123.70 o 
  12   5  10      173.05       35.06    112.77 o 
  13   5  10        0.21     -123.58    123.58 o 
  14   5  10      228.59      432.36    159.73 o 
 -18   6  10       89.28      127.29    144.52 o 
 -17   6  10        9.53     -115.95    115.95 o 
 -16   6  10       48.54      -30.07    127.25 o 
 -15   6  10      492.28      483.67    159.88 o 
 -14   6  10      125.78      -17.44    120.62 o 
 -13   6  10     2582.54     2429.41    250.41 o 
 -12   6  10        3.96      -85.86     85.86 o 
 -11   6  10     2556.00     3041.00    286.04 o 
 -10   6  10      546.39      555.12     89.40 o 
  -9   6  10     1531.92     1479.78    167.75 o 
  -8   6  10      225.14      210.05    103.92 o 
  -7   6  10       54.83       -1.92     51.00 o 
  -6   6  10      741.51      778.43     83.41 o 
  -5   6  10     1098.99     1172.49     86.45 o 
  -4   6  10     1638.74     1840.57    103.61 o 
  -3   6  10     3503.85     3446.91    144.72 o 
  -2   6  10      506.79      519.95     70.42 o 
  -1   6  10     9074.01     8761.79    200.61 o 
   0   6  10        0.37       -7.56     43.76 o 
   1   6  10     9338.95     8536.47    201.92 o 
   2   6  10      720.80      850.41     74.89 o 
   3   6  10    22302.18    21924.93    439.24 o 
   4   6  10      397.30      322.87     65.41 o 
   5   6  10     9308.74     9613.52    240.00 o 
   6   6  10      238.68      178.40     68.66 o 
   7   6  10      595.02      669.39    112.53 o 
   8   6  10     1609.51     1467.01    149.30 o 
   9   6  10        0.63       24.93     87.28 o 
  10   6  10       19.98       27.60     89.14 o 
  11   6  10      269.01      103.03    102.52 o 
  12   6  10       95.86      192.73    119.59 o 
  13   6  10      512.61      314.18    146.82 o 
  14   6  10      192.13      655.04    174.90 o 
 -18   7  10       21.42      161.77    224.68 o 
 -17   7  10       64.42     -120.96    127.98 o 
 -16   7  10       25.42      -23.09    128.07 o 
 -15   7  10      392.51      377.18    224.68 o 
 -14   7  10       88.08      -31.28    119.85 o 
 -13   7  10      189.16      211.92    112.06 o 
 -12   7  10      442.11      494.41    107.64 o 
 -11   7  10       87.26       66.19     77.11 o 
 -10   7  10     3292.02     3478.68    157.60 o 
  -9   7  10     1047.23     1032.92     89.42 o 
  -8   7  10     8463.81     8557.42    272.98 o 
  -7   7  10     1720.98     1680.73     93.29 o 
  -6   7  10     6072.01     6032.47    168.97 o 
  -5   7  10     2139.00     2265.46    132.11 o 
  -4   7  10     3362.56     3533.58    192.26 o 
  -3   7  10        5.48       31.11     50.85 o 
  -2   7  10     2770.05     3008.81    137.68 o 
  -1   7  10     3183.05     3195.78    163.77 o 
   0   7  10     1559.15     1378.38    103.02 o 
   1   7  10      175.50      209.12     53.31 o 
   2   7  10        6.67        9.72     54.62 o 
   3   7  10      479.56      338.81     66.69 o 
   4   7  10      465.27      512.58     75.83 o 
   5   7  10     1397.95     1398.68    115.45 o 
   6   7  10     4364.22     4625.45    199.61 o 
   7   7  10     1898.69     1777.47    159.59 o 
   8   7  10     1616.64     1929.21    190.69 o 
   9   7  10     3010.18     2939.19    236.21 o 
  10   7  10     1940.00     2240.08    322.52 o 
  11   7  10      499.75      636.09    143.43 o 
  12   7  10      658.53      615.85    294.40 o 
  13   7  10      192.43      300.99    129.45 o 
  14   7  10       29.12      173.46    139.21 o 
 -18   8  10      311.69      367.30    174.44 o 
 -17   8  10      178.73       -0.29    139.65 o 
 -16   8  10      542.76      554.87    173.74 o 
 -15   8  10       94.94       -4.09    161.77 o 
 -14   8  10     1436.48     1736.84    377.47 o 
 -13   8  10      101.75       -0.44     92.18 o 
 -12   8  10     1491.84     1527.76    196.53 o 
 -11   8  10      418.14      403.10     91.74 o 
 -10   8  10       17.89      -21.52     68.27 o 
  -9   8  10      219.50      169.92     62.48 o 
  -8   8  10       37.66       34.54     54.81 o 
  -7   8  10       89.11      -17.27     50.66 o 
  -6   8  10     1373.79     1216.68    102.08 o 
  -5   8  10       14.89       -9.27     57.93 o 
  -4   8  10     2883.71     2564.38    135.11 o 
  -3   8  10       18.75       52.86     55.41 o 
  -2   8  10     3974.51     3962.45    166.22 o 
  -1   8  10       32.35       57.82     61.91 o 
   0   8  10     1911.34     1790.45    142.35 o 
   1   8  10      478.74      445.46     74.76 o 
   2   8  10     5575.66     5211.88    229.08 o 
   3   8  10     1010.17     1106.16     95.69 o 
   4   8  10     2932.33     3033.22    174.50 o 
   5   8  10     1112.21     1302.47    115.93 o 
   6   8  10      151.25       81.31     78.91 o 
   7   8  10      374.50      370.46    104.92 o 
   8   8  10      701.03      778.57    176.10 o 
   9   8  10      187.74      131.88    105.26 o 
  10   8  10      206.30      223.97    120.55 o 
  11   8  10      195.41        1.18    108.31 o 
  12   8  10      227.47      185.70    126.03 o 
  13   8  10       59.97      150.13    128.18 o 
 -17   9  10      150.46      309.66    172.61 o 
 -16   9  10      955.64     1230.64    314.56 o 
 -15   9  10      572.34      540.75    186.49 o 
 -14   9  10     2388.09     2713.16    246.87 o 
 -13   9  10      839.01      913.60    160.54 o 
 -12   9  10     3230.85     3160.17    217.98 o 
 -11   9  10      221.80      221.57    107.81 o 
 -10   9  10     2974.55     2810.67    179.40 o 
  -9   9  10      162.26       86.27     77.84 o 
  -8   9  10     1069.90     1139.56    102.33 o 
  -7   9  10      979.68     1007.41    109.86 o 
  -6   9  10      539.01      493.10    109.08 o 
  -5   9  10     1310.38     1361.77    117.61 o 
  -4   9  10       21.28      -44.91     75.05 o 
  -3   9  10      775.91      712.37     87.32 o 
  -2   9  10      635.26      733.04     89.39 o 
  -1   9  10     2724.21     2740.13    151.38 o 
   0   9  10     4092.15     3895.97    198.89 o 
   1   9  10     1654.78     1595.40    136.12 o 
   2   9  10     5300.99     5150.73    215.91 o 
   3   9  10      362.55      379.97     82.67 o 
   4   9  10     1929.66     2028.37    138.62 o 
   5   9  10      526.05      527.64     96.00 o 
   6   9  10      887.14      948.82    132.50 o 
   7   9  10      314.45      338.48    104.11 o 
   8   9  10       34.92      138.69    109.99 o 
   9   9  10     1096.43     1071.87    164.50 o 
  10   9  10      203.93      151.14    126.71 o 
  11   9  10      388.69      459.24    140.33 o 
  12   9  10        5.46     -118.94    126.60 o 
  13   9  10      332.88      574.52    158.04 o 
 -16  10  10      623.32      542.72    189.43 o 
 -15  10  10       40.96       92.79    126.26 o 
 -14  10  10        1.22        2.65    112.34 o 
 -13  10  10       29.76       82.61    118.23 o 
 -12  10  10      975.25      946.22    163.94 o 
 -11  10  10      673.37      661.16    129.38 o 
 -10  10  10     2042.47     2161.35    182.90 o 
  -9  10  10      529.39      491.51    108.11 o 
  -8  10  10     3902.31     4117.77    510.01 o 
  -7  10  10      261.30      226.93     85.50 o 
  -6  10  10     4135.34     3896.66    206.92 o 
  -5  10  10      736.15      717.26    167.99 o 
  -4  10  10     3997.33     3823.99    191.31 o 
  -3  10  10     1071.61     1109.46    115.42 o 
  -2  10  10     3608.98     3719.08    174.63 o 
  -1  10  10     1038.96     1283.69    129.73 o 
   0  10  10      362.78      243.29     89.12 o 
   1  10  10      387.82      581.22    104.56 o 
   2  10  10      571.83      652.00    102.83 o 
   3  10  10     1917.27     1769.67    149.50 o 
   4  10  10     1443.61     1527.32    157.73 o 
   5  10  10      261.97      240.36    102.14 o 
   6  10  10     1856.75     1821.95    153.90 o 
   7  10  10        0.12       11.98     96.50 o 
   8  10  10     1117.03     1063.48    169.25 o 
   9  10  10        9.87      -91.62    106.18 o 
  10  10  10      258.30      275.14    128.59 o 
  11  10  10       31.33      108.98    117.87 o 
  12  10  10      230.37      120.59    130.38 o 
 -16  11  10       39.84      -37.16    151.30 o 
 -15  11  10      937.07     1174.13    196.79 o 
 -14  11  10       49.07      -86.95    116.84 o 
 -13  11  10      614.62      576.77    158.64 o 
 -12  11  10      286.70      267.84    155.28 o 
 -11  11  10      182.48      248.79    106.92 o 
 -10  11  10      722.52      881.69    137.39 o 
  -9  11  10       80.84        7.43    123.24 o 
  -8  11  10      200.30      196.75     96.64 o 
  -7  11  10      273.80      237.04     93.05 o 
  -6  11  10        0.32       49.78     83.05 o 
  -5  11  10      152.86      138.65     85.95 o 
  -4  11  10       18.86      -25.10     78.97 o 
  -3  11  10      305.31      255.79     84.87 o 
  -2  11  10      518.43      505.99    106.59 o 
  -1  11  10     2189.02     2460.34    175.77 o 
   0  11  10     1212.90     1218.70    201.41 o 
   1  11  10     2670.28     2620.50    164.58 o 
   2  11  10      955.13      908.40    111.15 o 
   3  11  10      338.99      346.98    101.89 o 
   4  11  10      998.25     1035.77    140.72 o 
   5  11  10      325.62      230.77    100.23 o 
   6  11  10      665.73      719.90    214.17 o 
   7  11  10        6.57       64.61    115.50 o 
   8  11  10      290.61      190.10    123.63 o 
   9  11  10        2.91     -105.52    105.52 o 
  10  11  10       16.40       -4.26    117.09 o 
  11  11  10        0.22       55.81    126.49 o 
 -15  12  10        6.58       91.16    165.99 o 
 -14  12  10      317.95      258.99    287.71 o 
 -13  12  10       16.46      117.66    129.72 o 
 -12  12  10     1206.42     1168.50    187.33 o 
 -11  12  10        0.70        7.49    109.02 o 
 -10  12  10     1585.21     1644.16    178.44 o 
  -9  12  10      454.97      380.99    126.76 o 
  -8  12  10      396.37      444.68    116.67 o 
  -7  12  10      434.82      387.31    113.18 o 
  -6  12  10        2.44       11.29     87.92 o 
  -5  12  10     1191.25     1154.77    142.33 o 
  -4  12  10      363.48      348.13    108.19 o 
  -3  12  10      795.26      765.77    146.96 o 
  -2  12  10      217.48      108.71    112.47 o 
  -1  12  10      516.53      124.43     93.79 o 
   0  12  10     2064.18     1990.16    154.61 o 
   1  12  10        0.15      -21.58     75.93 o 
   2  12  10     2647.92     2221.78    195.14 o 
   3  12  10        4.56      127.35     98.80 o 
   4  12  10     2246.24     2409.20    203.60 o 
   5  12  10       12.89      121.58    101.17 o 
   6  12  10      829.01      854.84    162.41 o 
   7  12  10      452.24      396.75    134.98 o 
   8  12  10      348.13      228.10    126.82 o 
   9  12  10      113.27      283.76    247.15 o 
  10  12  10      135.72      159.71    132.75 o 
 -14  13  10      161.20      204.73    143.31 o 
 -13  13  10       43.30      -91.82    124.24 o 
 -12  13  10       71.74      -75.22    123.39 o 
 -11  13  10      671.10      473.56    153.11 o 
 -10  13  10       28.32       37.48    103.00 o 
  -9  13  10     1363.65     1546.74    176.86 o 
  -8  13  10      570.19      647.11    130.17 o 
  -7  13  10     1611.01     1644.73    170.05 o 
  -6  13  10      662.00      689.12    134.03 o 
  -5  13  10     1361.22     1516.79    189.75 o 
  -4  13  10      471.45      518.27    139.95 o 
  -3  13  10     1033.19      934.23    160.33 o 
  -2  13  10     1274.80     1045.62    156.36 o 
  -1  13  10      149.39      -31.08     85.79 o 
   0  13  10      957.65      872.11    132.89 o 
   1  13  10       54.96       69.19     97.19 o 
   2  13  10      187.03      220.51    109.35 o 
   3  13  10      186.79      197.76    109.19 o 
   4  13  10       41.09       -6.76     96.07 o 
   5  13  10      730.22      807.22    174.95 o 
   6  13  10      265.07      229.55    134.78 o 
   7  13  10      966.39     1244.76    197.00 o 
   8  13  10      761.23      834.45    179.26 o 
   9  13  10      522.94      453.75    188.56 o 
 -12  14  10        4.59       -5.55    137.21 o 
 -11  14  10      398.56      275.51    145.88 o 
 -10  14  10      155.39      295.13    175.77 o 
  -9  14  10      160.37      -29.74    186.15 o 
  -8  14  10       38.86      273.20    113.33 o 
  -7  14  10        2.56       91.58    115.10 o 
  -6  14  10      214.80      144.26    145.00 o 
  -5  14  10      290.89      164.46    120.11 o 
  -4  14  10      118.40       68.14    109.23 o 
  -3  14  10      427.02      299.30    175.40 o 
  -2  14  10       18.23      -93.12     93.12 o 
  -1  14  10      893.04      827.10    138.82 o 
   0  14  10       34.24      -65.87    114.80 o 
   1  14  10     1802.64     1730.60    217.37 o 
   2  14  10        3.35       75.62    101.18 o 
   3  14  10     1120.14     1095.42    190.39 o 
   4  14  10      341.08      528.53    175.77 o 
   5  14  10      456.52      434.16    134.15 o 
   6  14  10       62.08        6.80    190.13 o 
   7  14  10       17.15      157.45    143.29 o 
   8  14  10       35.96       45.36    135.90 o 
 -11  15  10      298.43      522.83    170.62 o 
 -10  15  10       22.12     -108.96    125.54 o 
  -9  15  10      391.51      496.50    152.18 o 
  -8  15  10      458.17      471.23    154.67 o 
  -7  15  10      167.47      142.95    132.96 o 
  -6  15  10      456.51      496.43    145.39 o 
  -5  15  10      107.26        9.33    162.13 o 
  -4  15  10      327.55      374.28    140.75 o 
  -3  15  10       60.92      -30.24     97.30 o 
  -2  15  10      345.94      416.54    121.81 o 
  -1  15  10       97.15      -26.46    101.33 o 
   0  15  10      317.79      306.97    152.85 o 
   1  15  10      473.23      316.39    136.45 o 
   2  15  10       53.74      106.73    182.97 o 
   3  15  10      522.82      705.48    177.74 o 
   4  15  10       43.00      147.86    126.17 o 
   5  15  10      312.65      370.21    158.69 o 
   6  15  10      251.77      307.64    179.57 o 
  -9  16  10      753.89      878.75    307.74 o 
  -8  16  10        9.52     -131.73    176.55 o 
  -7  16  10      799.14     1041.03    194.53 o 
  -6  16  10      212.79      315.82    149.88 o 
  -5  16  10      613.46      473.34    146.59 o 
  -4  16  10      319.17      348.37    133.36 o 
  -3  16  10      679.51      467.27    134.37 o 
  -2  16  10      385.22      580.50    238.69 o 
  -1  16  10      317.72      140.58    137.24 o 
   0  16  10      409.90      220.71    144.23 o 
   1  16  10       18.17      -60.02    125.51 o 
   2  16  10      556.09      373.27    166.24 o 
   3  16  10      100.53      155.35    148.46 o 
   4  16  10      311.88      306.72    161.45 o 
  -6  17  10        0.58      154.16    127.13 o 
  -5  17  10        8.11      114.16    118.16 o 
  -4  17  10       60.87       26.46    161.50 o 
  -3  17  10       66.49     -111.77    121.20 o 
  -2  17  10       56.45       93.56    138.15 o 
  -1  17  10      215.41      133.53    135.15 o 
   0  17  10      356.46      424.63    154.82 o 
   1  17  10      222.36      127.94    153.11 o 
 -19   0  11      955.99     1366.08    332.53 o 
 -17   0  11     1249.38     1325.64    310.06 o 
 -15   0  11     1074.83     1059.34    181.03 o 
 -13   0  11      126.02      317.57    115.95 o 
 -11   0  11        7.37      200.99     93.64 o 
  -9   0  11    25493.33    24678.59    631.79 o 
  -7   0  11    26543.69    25511.26    993.11 o 
  -5   0  11    25466.12    25331.82    672.37 o 
  -3   0  11    15979.86    15030.15    413.49 o 
  -1   0  11    13956.65    14669.98    418.13 o 
   1   0  11      282.43      241.79     61.82 o 
   3   0  11     1215.72     1267.21    127.10 o 
   5   0  11    11983.24    11306.33    358.56 o 
   7   0  11    19110.84    18993.95    750.45 o 
   9   0  11     9826.44     9418.78    615.64 o 
  11   0  11     3649.65     3761.22    435.89 o 
  13   0  11     1594.51     1428.99    314.56 o 
  15   0  11      512.94      817.85    292.09 o 
 -19   1  11        2.11       54.12    144.55 o 
 -18   1  11      150.90       22.12    144.34 o 
 -17   1  11     1309.55     1437.18    226.93 o 
 -16   1  11      877.45     1043.72    285.35 o 
 -15   1  11     2862.94     2756.27    221.13 o 
 -14   1  11     3138.86     3205.74    193.07 o 
 -13   1  11     5160.18     5230.26    230.98 o 
 -12   1  11     6525.97     6607.11    254.90 o 
 -11   1  11     7971.63     7750.10    270.47 o 
 -10   1  11     7252.00     7274.56    188.41 o 
  -9   1  11     7590.30     7405.70    180.63 o 
  -8   1  11      536.83      514.16     54.52 o 
  -7   1  11     1794.04     1750.40     90.61 o 
  -6   1  11     2466.10     2573.64    123.80 o 
  -5   1  11     1239.89     1264.78    140.75 o 
  -4   1  11     3576.05     3650.82    187.48 o 
  -3   1  11      102.98       98.74     35.86 o 
  -2   1  11    17706.94    18234.18    390.21 o 
  -1   1  11     5970.09     6587.79    151.90 o 
   0   1  11    17028.84    16888.78    303.03 o 
   1   1  11     4078.21     4094.71    115.77 o 
   2   1  11    13890.92    13464.25    263.28 o 
   3   1  11     6995.62     7035.65    187.62 o 
   4   1  11     9293.96     9325.25    254.26 o 
   5   1  11     4970.77     4978.73    195.18 o 
   6   1  11     3863.39     4043.35    277.73 o 
   7   1  11      557.03      479.80    113.71 o 
   8   1  11      133.31      167.45    120.24 o 
   9   1  11      283.87       78.83    213.45 o 
  10   1  11      609.86      537.08    199.97 o 
  11   1  11      112.54      227.86    197.72 o 
  12   1  11      478.37      198.25    134.35 o 
  13   1  11      480.10      366.91    186.49 o 
  14   1  11      535.38      544.44    267.37 o 
  15   1  11      577.36      492.04    182.52 o 
 -19   2  11       14.39      -62.71    141.37 o 
 -18   2  11      829.19     1004.50    203.06 o 
 -17   2  11      176.13      455.91    155.35 o 
 -16   2  11      294.68      176.55    142.57 o 
 -15   2  11      459.24      629.26    128.73 o 
 -14   2  11       28.38       58.22     91.19 o 
 -13   2  11      419.54      366.49    106.31 o 
 -12   2  11      889.98      994.52    136.82 o 
 -11   2  11     2015.58     1825.63    164.92 o 
 -10   2  11     1773.78     1731.58    212.54 o 
  -9   2  11      209.83      231.49     84.25 o 
  -8   2  11    17115.89    17070.27    373.97 o 
  -7   2  11       32.68      141.73     66.96 o 
  -6   2  11    18983.00    19430.40    406.56 o 
  -5   2  11        3.23        1.14     59.18 o 
  -4   2  11     8396.73     8142.09    266.72 o 
  -3   2  11     1045.79      948.70     87.97 o 
  -2   2  11     1900.10     1889.13    122.86 o 
  -1   2  11        0.32      -44.27     44.27 o 
   0   2  11      446.15      381.60     66.31 o 
   1   2  11      129.77      162.26     41.08 o 
   2   2  11     6367.03     6295.94    175.76 o 
   3   2  11      185.71      189.94     53.00 o 
   4   2  11     1464.99     1530.66     95.88 o 
   5   2  11      836.36      917.70     87.42 o 
   6   2  11     6885.18     7104.95    275.33 o 
   7   2  11      102.57      105.48     76.86 o 
   8   2  11     5963.11     5892.90    360.79 o 
   9   2  11       36.82       23.16     85.70 o 
  10   2  11      868.64      581.08    150.91 o 
  11   2  11        0.12      -98.50     98.50 o 
  12   2  11      411.30      350.51    215.70 o 
  13   2  11       24.20      -68.84    208.96 o 
  14   2  11      172.48      129.58    135.02 o 
 -19   3  11       11.62      171.20    163.62 o 
 -18   3  11      522.12      553.90    182.52 o 
 -17   3  11      416.19      350.37    231.43 o 
 -16   3  11      852.42      746.54    144.10 o 
 -15   3  11       15.22        2.51     99.48 o 
 -14   3  11      485.73      642.41    129.37 o 
 -13   3  11      607.71      570.58    127.82 o 
 -12   3  11        0.30      115.34    112.29 o 
 -11   3  11     2963.69     3039.69    172.40 o 
 -10   3  11      263.75      225.88     72.10 o 
  -9   3  11      910.43     1021.07    136.06 o 
  -8   3  11      208.94      199.57     66.26 o 
  -7   3  11      179.49      221.18    113.56 o 
  -6   3  11      409.51      416.99     57.94 o 
  -5   3  11       30.78       36.23     46.42 o 
  -4   3  11     1324.43     1609.64    128.66 o 
  -3   3  11     2979.96     3397.96    181.47 o 
  -2   3  11     3168.49     3100.83    147.77 o 
  -1   3  11        0.20      -39.79     45.88 o 
   0   3  11     2244.19     2097.72    122.08 o 
   1   3  11       21.06       62.27     48.66 o 
   2   3  11      356.08      495.84     59.14 o 
   3   3  11     1983.40     1959.74    113.28 o 
   4   3  11      169.33      106.24     81.49 o 
   5   3  11      198.69      108.56     58.17 o 
   6   3  11       38.49       70.60     63.93 o 
   7   3  11       53.24        1.63     64.55 o 
   8   3  11      114.90      180.69     99.89 o 
   9   3  11      731.14      825.15    136.62 o 
  10   3  11       42.00      -95.94     95.94 o 
  11   3  11       77.06      229.95    129.24 o 
  12   3  11        8.76      144.08    159.53 o 
  13   3  11       36.04      -88.65    122.06 o 
  14   3  11      120.71      146.57    148.43 o 
 -19   4  11      324.89      404.55    184.60 o 
 -18   4  11       18.06       42.48    136.19 o 
 -17   4  11      265.40       63.74    280.86 o 
 -16   4  11      389.79      413.77    164.41 o 
 -15   4  11      273.70      252.93    120.86 o 
 -14   4  11      943.29      975.07    182.19 o 
 -13   4  11        7.67       45.91    117.44 o 
 -12   4  11     1460.75      990.30    181.12 o 
 -11   4  11      584.21      600.66     98.62 o 
 -10   4  11     4540.48     4468.03    262.04 o 
  -9   4  11     1746.84     1704.82    139.41 o 
  -8   4  11      241.96      265.85     67.61 o 
  -7   4  11     5022.55     4811.87    221.79 o 
  -6   4  11        6.22       42.96     50.26 o 
  -5   4  11     2057.32     2053.13    155.43 o 
  -4   4  11      368.48      486.93     71.81 o 
  -3   4  11     1328.07     1237.13    115.80 o 
  -2   4  11       28.17      110.59     78.37 o 
  -1   4  11      665.03      525.07     77.42 o 
   0   4  11     2404.54     2337.92     94.84 o 
   1   4  11      239.09      287.07     58.47 o 
   2   4  11      273.75      204.70     53.35 o 
   3   4  11       87.56       36.51     44.73 o 
   4   4  11       31.82       -9.64     46.85 o 
   5   4  11      463.72      625.19     80.47 o 
   6   4  11       45.11      -40.08     65.12 o 
   7   4  11       93.29       57.08     95.99 o 
   8   4  11      184.53      148.53     88.72 o 
   9   4  11      264.24      297.81    113.77 o 
  10   4  11       57.02      -94.69     94.69 o 
  11   4  11       31.93        8.93    197.72 o 
  12   4  11        0.11      -97.88    106.85 o 
  13   4  11        0.20      177.35    238.17 o 
  14   4  11       24.88     -128.66    128.66 o 
 -19   5  11       96.73      403.75    177.18 o 
 -18   5  11      571.73      467.43    359.50 o 
 -17   5  11        5.43      -18.30    130.16 o 
 -16   5  11     1038.29     1190.71    207.19 o 
 -15   5  11     1084.28     1150.84    205.07 o 
 -14   5  11     2268.68     2467.54    381.96 o 
 -13   5  11     4004.08     3920.50    320.88 o 
 -12   5  11     3157.70     3135.94    237.10 o 
 -11   5  11     7797.68     7882.10    350.90 o 
 -10   5  11     4251.60     4211.01    273.06 o 
  -9   5  11     3342.24     2979.17    187.05 o 
  -8   5  11      976.00     1214.49    105.47 o 
  -7   5  11      101.53       11.01     68.29 o 
  -6   5  11      508.97      471.95     64.13 o 
  -5   5  11      286.67      327.51     58.06 o 
  -4   5  11      311.10      244.98     52.94 o 
  -3   5  11      841.36      801.25     66.02 o 
  -2   5  11      219.67      271.98     40.78 o 
  -1   5  11     2048.84     2095.14    101.65 o 
   0   5  11     3159.06     3148.85    128.45 o 
   1   5  11     4829.70     4862.11    165.76 o 
   2   5  11     3213.21     3290.80    162.54 o 
   3   5  11     3876.08     3853.76    181.88 o 
   4   5  11     1693.82     1782.69    118.01 o 
   5   5  11     2650.61     2381.42    152.06 o 
   6   5  11     1462.86     1802.81    153.59 o 
   7   5  11      180.21       77.59    119.00 o 
   8   5  11       22.83       52.71     80.03 o 
   9   5  11      928.29      751.56    186.15 o 
  10   5  11        0.24      142.16    102.91 o 
  11   5  11      243.62      228.65    206.71 o 
  12   5  11      171.24      359.50    337.03 o 
  13   5  11      208.07      301.08    146.17 o 
  14   5  11      447.57      302.16    170.76 o 
 -18   6  11      801.49      578.86    323.55 o 
 -17   6  11       67.92      221.14    161.96 o 
 -16   6  11      961.99      956.23    215.70 o 
 -15   6  11      180.77       40.22    130.16 o 
 -14   6  11      482.89      807.42    180.21 o 
 -13   6  11       95.54       37.68    122.83 o 
 -12   6  11       47.66      133.36    164.89 o 
 -11   6  11     1348.45     1389.84    139.42 o 
 -10   6  11     1341.85     1465.60    143.18 o 
  -9   6  11        5.58       -5.96     66.58 o 
  -8   6  11    15960.33    16055.36    445.27 o 
  -7   6  11       21.54       17.92     56.36 o 
  -6   6  11    18525.85    18879.42    415.21 o 
  -5   6  11       87.11       81.73     51.40 o 
  -4   6  11    11621.50    11075.91    252.79 o 
  -3   6  11      458.69      541.47     52.02 o 
  -2   6  11    11762.72    11451.18    219.90 o 
  -1   6  11      490.51      515.06     64.48 o 
   0   6  11     4022.24     4209.33    149.89 o 
   1   6  11      173.60      169.15     53.85 o 
   2   6  11      244.52      220.13     62.95 o 
   3   6  11      241.87      308.07     69.90 o 
   4   6  11     1556.22     1367.27    124.44 o 
   5   6  11       49.36       48.05     64.03 o 
   6   6  11     6489.78     6738.64    267.18 o 
   7   6  11      600.60      425.91    103.69 o 
   8   6  11     8327.72     7892.11    436.86 o 
   9   6  11      115.09      125.15    105.10 o 
  10   6  11     2766.89     2815.95    249.59 o 
  11   6  11       12.85      -45.06    107.06 o 
  12   6  11     1380.97     1106.46    198.62 o 
  13   6  11       61.69      135.67    146.82 o 
 -18   7  11      201.84      248.19    164.86 o 
 -17   7  11      631.42      864.89    194.25 o 
 -16   7  11      714.09      642.35    193.23 o 
 -15   7  11     1190.83     1307.02    217.98 o 
 -14   7  11     1911.74     2018.39    250.49 o 
 -13   7  11     3667.72     3808.81    597.66 o 
 -12   7  11     4292.92     4416.46    280.34 o 
 -11   7  11     4025.59     4028.63    206.91 o 
 -10   7  11     6209.11     6513.91    255.68 o 
  -9   7  11     3676.72     3453.35    184.82 o 
  -8   7  11     4035.75     4073.77    198.38 o 
  -7   7  11        2.59      -61.09     61.09 o 
  -6   7  11     1463.63     1550.30    146.04 o 
  -5   7  11     2121.96     2104.91    119.26 o 
  -4   7  11      604.12      641.73     95.87 o 
  -3   7  11     3504.47     3752.47    126.90 o 
  -2   7  11      473.25      473.11     57.33 o 
  -1   7  11     8681.28     9144.83    361.43 o 
   0   7  11     3140.51     3281.29    138.50 o 
   1   7  11    13080.85    13324.72    281.36 o 
   2   7  11     4173.81     3851.50    172.18 o 
   3   7  11     6157.36     6352.76    200.78 o 
   4   7  11     2132.67     2195.74    127.80 o 
   5   7  11     5930.55     6122.77    228.30 o 
   6   7  11     2159.02     1919.43    164.41 o 
   7   7  11      539.06      748.61    122.96 o 
   8   7  11        2.99       69.09    105.19 o 
   9   7  11       57.92       -9.41    112.37 o 
  10   7  11       67.67       14.87    135.25 o 
  11   7  11      130.92      236.23    121.95 o 
  12   7  11      377.84      290.65    242.89 o 
  13   7  11      328.72      492.63    168.20 o 
 -17   8  11      690.96      495.20    196.30 o 
 -16   8  11       82.06       26.67    139.65 o 
 -15   8  11      143.39      389.24    157.36 o 
 -14   8  11      137.83       13.58    136.88 o 
 -13   8  11      154.12      244.88    138.78 o 
 -12   8  11       11.34      124.31     98.30 o 
 -11   8  11      248.96      205.08     86.85 o 
 -10   8  11      612.86      585.21    106.30 o 
  -9   8  11    10514.33    11100.62    319.38 o 
  -8   8  11      941.77     1028.35    117.84 o 
  -7   8  11    11052.91    11252.65    266.42 o 
  -6   8  11      180.86       80.33     48.90 o 
  -5   8  11     9602.94     9291.50    264.99 o 
  -4   8  11       14.01       37.74     59.85 o 
  -3   8  11     6238.40     6277.15    197.79 o 
  -2   8  11       15.94      -54.83     54.83 o 
  -1   8  11     1037.37      935.36     99.24 o 
   0   8  11       16.40       31.01     55.23 o 
   1   8  11      130.10      174.89     69.61 o 
   2   8  11       11.12       34.35     57.83 o 
   3   8  11     1135.68     1037.99     96.81 o 
   4   8  11      261.77      120.69     72.03 o 
   5   8  11     4963.67     4685.60    227.06 o 
   6   8  11      476.23      502.76    127.28 o 
   7   8  11     5771.44     6245.30    304.61 o 
   8   8  11      649.91      618.21    144.96 o 
   9   8  11     2709.66     2585.40    297.27 o 
  10   8  11        5.61       65.86    111.72 o 
  11   8  11      542.22      462.67    247.80 o 
  12   8  11        0.91      100.53    122.09 o 
 -17   9  11      578.88      667.14    195.48 o 
 -16   9  11      124.49      165.11    156.52 o 
 -15   9  11      642.08      490.60    179.04 o 
 -14   9  11      595.97      738.08    303.32 o 
 -13   9  11      353.23      309.46    123.63 o 
 -12   9  11     1517.20     1437.02    183.84 o 
 -11   9  11      186.60      261.37    129.34 o 
 -10   9  11     2799.19     2880.34    185.33 o 
  -9   9  11       78.14      139.31    113.24 o 
  -8   9  11      716.02      702.84    114.86 o 
  -7   9  11      510.88      526.05     99.54 o 
  -6   9  11      105.58      154.56    119.80 o 
  -5   9  11      610.35      775.80     97.99 o 
  -4   9  11       12.64       -2.78     62.19 o 
  -3   9  11     1727.78     1874.21    123.83 o 
  -2   9  11      431.30      500.55     79.02 o 
  -1   9  11     3133.53     3134.44    183.89 o 
   0   9  11     1254.78     1390.36    142.63 o 
   1   9  11     2466.49     2370.35    164.17 o 
   2   9  11      849.83      897.80     94.25 o 
   3   9  11      498.44      489.93     80.46 o 
   4   9  11     1573.19     1525.82    136.75 o 
   5   9  11       70.38       60.02     77.94 o 
   6   9  11      622.91      412.93    111.85 o 
   7   9  11        6.23       21.65    119.85 o 
   8   9  11      435.06      607.68    137.10 o 
   9   9  11       92.80      107.97    111.96 o 
  10   9  11      116.17       70.88    205.72 o 
  11   9  11       23.04       33.57    121.36 o 
  12   9  11       74.59      150.32    137.39 o 
 -16  10  11      107.31      206.71    154.62 o 
 -15  10  11      214.71      342.48    174.90 o 
 -14  10  11       51.76      -14.95    174.05 o 
 -13  10  11      495.17      415.69    142.55 o 
 -12  10  11       16.88      -24.00    111.64 o 
 -11  10  11      991.42     1079.26    147.10 o 
 -10  10  11      349.54      284.65    102.40 o 
  -9  10  11        0.69      -38.09     83.67 o 
  -8  10  11       21.23       62.32     83.85 o 
  -7  10  11       28.39       65.48     86.88 o 
  -6  10  11       86.69      103.48     89.47 o 
  -5  10  11        2.57       60.35     84.39 o 
  -4  10  11       14.78      119.00    101.18 o 
  -3  10  11        0.82       -7.75     64.27 o 
  -2  10  11        1.45      -47.95     65.56 o 
  -1  10  11      447.11      485.99    103.74 o 
   0  10  11        3.06       -1.59     69.14 o 
   1  10  11      300.24      376.49     94.72 o 
   2  10  11     1055.43     1336.52    125.78 o 
   3  10  11       29.98      105.18     75.97 o 
   4  10  11      133.40      167.06     83.97 o 
   5  10  11        0.08      -13.33     77.38 o 
   6  10  11      100.00       51.52     97.81 o 
   7  10  11        0.17      -38.31     97.01 o 
   8  10  11      599.30      701.54    159.20 o 
   9  10  11       41.39       20.54    106.91 o 
  10  10  11       69.18       89.96    138.77 o 
  11  10  11        2.25       26.79    135.53 o 
 -15  11  11      306.82      263.74    145.76 o 
 -14  11  11      294.71      242.22    141.99 o 
 -13  11  11      368.90      492.17    150.90 o 
 -12  11  11      789.45      558.49    152.10 o 
 -11  11  11      303.28      496.79    126.13 o 
 -10  11  11     1493.71     1452.41    162.43 o 
  -9  11  11      502.62      375.10    113.25 o 
  -8  11  11       46.31       87.59     93.16 o 
  -7  11  11       18.70       26.04     83.44 o 
  -6  11  11      167.19      121.20     95.68 o 
  -5  11  11       44.96       76.50     89.53 o 
  -4  11  11      155.99      232.80     91.71 o 
  -3  11  11      153.39      105.20     95.47 o 
  -2  11  11       44.41      -66.99     66.99 o 
  -1  11  11        0.97       15.15     81.74 o 
   0  11  11      119.48      148.78     87.97 o 
   1  11  11      164.37      264.34     83.66 o 
   2  11  11      568.99      455.06    148.38 o 
   3  11  11       67.46        8.54     86.20 o 
   4  11  11      464.28      240.39     97.58 o 
   5  11  11       20.41      -33.60    129.20 o 
   6  11  11       15.22       92.25    115.58 o 
   7  11  11       35.18      151.11    116.30 o 
   8  11  11        0.49      -40.14    114.36 o 
   9  11  11       66.14      334.05    141.39 o 
  10  11  11      189.44      240.73    152.07 o 
 -14  12  11       18.94     -101.94    125.47 o 
 -13  12  11        3.65      -48.62    118.67 o 
 -12  12  11      107.57      124.45    126.33 o 
 -11  12  11      332.41      394.17    149.68 o 
 -10  12  11      382.13      404.76    128.42 o 
  -9  12  11      991.97     1223.94    163.76 o 
  -8  12  11       57.62       71.73    102.29 o 
  -7  12  11     2819.98     2865.24    212.76 o 
  -6  12  11       89.83      250.32    102.43 o 
  -5  12  11     2256.72     2073.46    179.46 o 
  -4  12  11       21.57      -33.87    120.18 o 
  -3  12  11     1226.91     1103.23    161.52 o 
  -2  12  11       29.32      -88.87     88.87 o 
  -1  12  11     1143.16     1033.84    126.67 o 
   0  12  11        0.51      -63.95     73.94 o 
   1  12  11      301.35      193.95     94.50 o 
   2  12  11      284.23      265.17    103.51 o 
   3  12  11        9.29       13.55     95.35 o 
   4  12  11        7.97       94.55     99.60 o 
   5  12  11      610.54      811.08    167.99 o 
   6  12  11       23.24      277.88    127.86 o 
   7  12  11     1090.87     1185.63    193.45 o 
   8  12  11       98.96      118.91    138.18 o 
   9  12  11      663.75      444.00    156.91 o 
 -13  13  11      303.65      102.93    135.42 o 
 -12  13  11      576.50      692.30    173.73 o 
 -11  13  11      684.37      595.26    206.81 o 
 -10  13  11      618.68      783.24    143.42 o 
  -9  13  11      541.25      557.60    135.82 o 
  -8  13  11       24.68      -73.78     97.79 o 
  -7  13  11       31.91       10.14     90.82 o 
  -6  13  11      290.03      507.24    161.92 o 
  -5  13  11       17.25      237.55    119.27 o 
  -4  13  11     1251.69     1217.47    180.49 o 
  -3  13  11      106.26      140.90    163.49 o 
  -2  13  11     1691.47     1572.04    181.19 o 
  -1  13  11      597.72      702.75    145.22 o 
   0  13  11     2252.72     2369.07    378.14 o 
   1  13  11     1160.64     1087.16    151.02 o 
   2  13  11     2172.51     2316.12    209.81 o 
   3  13  11      835.40      723.30    145.52 o 
   4  13  11     2295.44     2267.34    292.52 o 
   5  13  11      325.46      486.57    210.48 o 
   6  13  11      693.79      644.88    165.31 o 
   7  13  11      177.65       51.20    130.47 o 
   8  13  11       94.19      221.71    153.22 o 
 -12  14  11      162.51      119.62    142.82 o 
 -11  14  11      219.92      292.38    261.55 o 
 -10  14  11      653.64      719.50    149.75 o 
  -9  14  11      162.50       59.97    127.76 o 
  -8  14  11     2626.63     3020.96    276.60 o 
  -7  14  11      205.66      160.31    122.09 o 
  -6  14  11     2323.92     2915.73    387.50 o 
  -5  14  11      120.59       38.20    115.05 o 
  -4  14  11      717.92      895.35    179.26 o 
  -3  14  11       22.31      -42.37    107.22 o 
  -2  14  11      602.00      550.34    124.54 o 
  -1  14  11        2.94      -88.14     88.14 o 
   0  14  11      134.44      137.70    106.51 o 
   1  14  11        2.46      -21.99    118.95 o 
   2  14  11      272.36      556.32    166.50 o 
   3  14  11       25.95       43.04    108.06 o 
   4  14  11      752.49      969.61    164.68 o 
   5  14  11       21.43      273.21    176.04 o 
   6  14  11     1266.31     1985.89    244.99 o 
   7  14  11      300.09      465.20    171.95 o 
 -10  15  11       11.12       -4.49    211.20 o 
  -9  15  11      583.92      580.41    177.30 o 
  -8  15  11       42.60      171.75    121.72 o 
  -7  15  11       25.57      379.09    146.85 o 
  -6  15  11      236.29      285.82    135.34 o 
  -5  15  11       58.47      220.97    126.23 o 
  -4  15  11      240.06      119.57    128.84 o 
  -3  15  11      167.19       81.38    132.96 o 
  -2  15  11     1053.91      915.86    151.54 o 
  -1  15  11      487.21      506.87    130.60 o 
   0  15  11      748.17      645.46    164.10 o 
   1  15  11      831.33      861.44    199.16 o 
   2  15  11      289.31      236.14    151.33 o 
   3  15  11      430.80      547.52    163.90 o 
   4  15  11       61.75      173.25    143.25 o 
   5  15  11      317.21      369.89    163.76 o 
  -8  16  11        1.50      -42.58    163.02 o 
  -7  16  11      130.74      132.11    165.71 o 
  -6  16  11       43.73      228.65    187.39 o 
  -5  16  11      175.00      -48.23    130.11 o 
  -4  16  11       11.37     -125.69    125.69 o 
  -3  16  11       82.87      -78.00    142.03 o 
  -2  16  11      106.37      232.06    119.09 o 
  -1  16  11       38.61       85.48    145.22 o 
   0  16  11      117.90      381.77    164.24 o 
   1  16  11       78.37      180.72    152.90 o 
   2  16  11      227.88      419.26    164.43 o 
   3  16  11      124.04      129.35    150.33 o 
  -4  17  11       53.72       17.97    247.15 o 
  -3  17  11        0.20      280.34    295.92 o 
  -2  17  11        8.31     -170.14    170.14 o 
 -18   0  12     1213.34     1051.52    310.06 o 
 -16   0  12     1836.98     1649.18    337.03 o 
 -14   0  12     4619.32     4197.11    467.34 o 
 -12   0  12    12204.86    11362.64    468.97 o 
 -10   0  12    21845.86    20945.90    563.73 o 
  -8   0  12     3352.90     3226.48    167.34 o 
  -6   0  12      201.10      197.32     67.45 o 
  -4   0  12     3814.56     3566.57    276.36 o 
  -2   0  12     3085.36     3239.43    205.36 o 
   0   0  12    12468.34    11961.38    646.96 o 
   2   0  12     3534.56     3739.65    216.78 o 
   4   0  12    15321.14    15136.55    629.57 o 
   6   0  12     6690.03     6217.15    462.85 o 
   8   0  12     1479.22     1932.29    314.56 o 
  10   0  12       59.46       31.46    166.27 o 
  12   0  12      131.57       85.38    188.74 o 
  14   0  12      579.78      247.15    247.15 o 
 -19   1  12      629.55      614.26    201.30 o 
 -18   1  12      575.40      588.90    189.04 o 
 -17   1  12     1463.68     1838.95    363.99 o 
 -16   1  12      644.14      727.26    184.21 o 
 -15   1  12      178.31       57.97    126.98 o 
 -14   1  12      131.75       54.49     94.67 o 
 -13   1  12        2.05      -29.13     64.19 o 
 -12   1  12       61.05      -24.40     64.90 o 
 -11   1  12     2193.62     2109.09    209.50 o 
 -10   1  12     1224.04     1329.20     99.43 o 
  -9   1  12    10180.26    10026.28    224.85 o 
  -8   1  12     5479.63     5486.53    187.90 o 
  -7   1  12    12585.66    12979.04    309.59 o 
  -6   1  12     4875.27     5151.61    178.73 o 
  -5   1  12     6806.23     6812.68    311.33 o 
  -4   1  12    12705.82    12731.66    299.40 o 
  -3   1  12     3056.66     3216.85    142.92 o 
  -2   1  12    11536.72    11543.71    223.62 o 
  -1   1  12      189.61      199.34     43.80 o 
   0   1  12     6098.77     6375.86    159.48 o 
   1   1  12      127.85      105.35     40.83 o 
   2   1  12     2586.03     2623.62    127.89 o 
   3   1  12     2490.48     2479.80    125.97 o 
   4   1  12      729.68      789.04     93.58 o 
   5   1  12     6676.02     6616.69    299.99 o 
   6   1  12       19.54       69.10     89.89 o 
   7   1  12     4286.24     4553.65    280.58 o 
   8   1  12     1390.35     1283.01    202.22 o 
   9   1  12     1031.86      908.36    348.26 o 
  10   1  12      656.15      734.02    165.14 o 
  11   1  12      463.08      415.62    146.06 o 
  12   1  12      379.52      338.23    229.18 o 
  13   1  12       30.74      -77.72    128.66 o 
  14   1  12      460.20      668.16    197.72 o 
 -19   2  12      478.16      204.50    177.18 o 
 -18   2  12       32.83      -24.30    144.55 o 
 -17   2  12     1454.92     1770.85    250.48 o 
 -16   2  12       27.27      -19.70    115.69 o 
 -15   2  12     3430.70     3302.30    307.43 o 
 -14   2  12       16.83       78.21     99.58 o 
 -13   2  12     7282.43     7337.01    324.42 o 
 -12   2  12       74.16        8.22     84.30 o 
 -11   2  12    17923.68    16441.42    630.73 o 
 -10   2  12      121.08      -13.14     60.86 o 
  -9   2  12     3448.19     3275.13    150.74 o 
  -8   2  12     5875.85     5878.09    392.78 o 
  -7   2  12     1791.53     1824.88    161.37 o 
  -6   2  12    11094.26    11002.41    331.32 o 
  -5   2  12       44.58      -58.98     58.98 o 
  -4   2  12     4135.82     4396.20    215.47 o 
  -3   2  12     1551.27     1578.38    106.54 o 
  -2   2  12     3648.37     3888.92    183.53 o 
  -1   2  12     6825.12     6763.36    200.45 o 
   0   2  12      528.11      438.26     62.60 o 
   1   2  12     4005.36     4185.08    131.54 o 
   2   2  12     2455.48     2567.77    131.19 o 
   3   2  12     3820.80     3936.89    153.36 o 
   4   2  12      270.76      375.53    111.25 o 
   5   2  12     2195.27     2125.32    273.22 o 
   6   2  12     1062.24     1133.78    149.36 o 
   7   2  12      490.42      467.76    138.19 o 
   8   2  12     4252.57     4129.96    322.41 o 
   9   2  12      191.42      145.10    120.62 o 
  10   2  12     1424.21     1442.11    213.06 o 
  11   2  12      283.22      498.80    158.88 o 
  12   2  12      597.42      846.17    181.69 o 
  13   2  12      150.73       56.17    136.63 o 
  14   2  12      186.55      -98.42    130.16 o 
 -19   3  12        3.27       58.95    296.58 o 
 -18   3  12       24.31       51.23    175.25 o 
 -17   3  12      772.86      549.36    182.69 o 
 -16   3  12      455.71      313.26    238.17 o 
 -15   3  12      277.04      208.10    137.54 o 
 -14   3  12      503.66      246.84    138.68 o 
 -13   3  12      884.68      838.93    144.97 o 
 -12   3  12      468.18      323.39    136.19 o 
 -11   3  12       26.19       51.40     67.40 o 
 -10   3  12      516.60      455.54     89.39 o 
  -9   3  12      303.00      299.65     73.89 o 
  -8   3  12     2976.51     2919.18    187.22 o 
  -7   3  12       32.17       86.76     63.13 o 
  -6   3  12      916.23     1077.33     93.35 o 
  -5   3  12      943.58      865.34    106.66 o 
  -4   3  12      440.64      394.80     88.84 o 
  -3   3  12     4440.84     4414.62    180.67 o 
  -2   3  12     3145.91     3194.83    155.79 o 
  -1   3  12     5077.44     4840.68    269.72 o 
   0   3  12     2264.48     2133.57    181.45 o 
   1   3  12     1837.40     1778.84     91.41 o 
   2   3  12      715.06      681.88     87.42 o 
   3   3  12      239.75      115.69     43.77 o 
   4   3  12     1371.66     1447.60    127.71 o 
   5   3  12      540.62      547.51     88.27 o 
   6   3  12     1234.86     1319.07    126.22 o 
   7   3  12       17.96       17.27     79.67 o 
   8   3  12       12.72       50.58     93.40 o 
   9   3  12      492.79       20.22    110.67 o 
  10   3  12        8.81      -61.95    109.05 o 
  11   3  12      314.02      360.05    154.82 o 
  12   3  12      152.40       24.66    126.98 o 
  13   3  12      238.13      366.97    334.78 o 
  14   3  12      150.64      -11.01    168.51 o 
 -19   4  12      130.22       55.37    292.09 o 
 -18   4  12      238.43      189.26    162.51 o 
 -17   4  12        9.32      -21.92    179.75 o 
 -16   4  12      867.75      991.79    247.15 o 
 -15   4  12       95.90       -8.84    115.41 o 
 -14   4  12     1979.55     2098.20    249.42 o 
 -13   4  12      283.50      377.61    147.12 o 
 -12   4  12     4136.57     4332.36    341.57 o 
 -11   4  12      921.69      694.06    133.13 o 
 -10   4  12     3587.97     3615.01    202.54 o 
  -9   4  12     7463.15     7044.90    260.44 o 
  -8   4  12     1807.56     1662.50    124.40 o 
  -7   4  12     8779.24     8959.62    342.47 o 
  -6   4  12        0.03      -45.28     52.45 o 
  -5   4  12     9958.79    10079.76    267.22 o 
  -4   4  12      130.10      124.14     59.74 o 
  -3   4  12     5482.10     5249.60    211.54 o 
  -2   4  12      741.17      728.95     89.52 o 
  -1   4  12      367.01      423.05     75.35 o 
   0   4  12      868.18      779.59     90.02 o 
   1   4  12      302.74      305.51     51.54 o 
   2   4  12     1808.56     1789.14    101.13 o 
   3   4  12      302.40      288.88     64.98 o 
   4   4  12      968.04      925.58     85.94 o 
   5   4  12     2888.64     3066.28    156.23 o 
   6   4  12       30.68      -58.00     72.00 o 
   7   4  12     3589.14     4052.52    236.73 o 
   8   4  12       31.96      -63.91     77.75 o 
   9   4  12     3010.38     3068.08    372.98 o 
  10   4  12      210.74      301.77    143.30 o 
  11   4  12      945.04      989.42    197.66 o 
  12   4  12      146.36       97.08    181.99 o 
  13   4  12      242.74      154.77    258.39 o 
 -18   5  12      564.77      517.18    189.87 o 
 -17   5  12      522.02      627.64    191.88 o 
 -16   5  12       95.93      -23.38    267.37 o 
 -15   5  12      309.31      452.02    559.46 o 
 -14   5  12       43.56      -51.50    117.44 o 
 -13   5  12      419.14      227.65    139.38 o 
 -12   5  12      832.88      815.13    182.52 o 
 -11   5  12       19.52       45.29     73.69 o 
 -10   5  12     4398.41     4483.20    441.05 o 
  -9   5  12     1442.64     1499.80    220.21 o 
  -8   5  12    12571.93    12565.07    323.96 o 
  -7   5  12     3223.84     3372.54    246.47 o 
  -6   5  12    11258.85    11236.00    287.44 o 
  -5   5  12     5914.86     5514.25    201.97 o 
  -4   5  12     3500.84     3737.07    177.76 o 
  -3   5  12     5483.67     5220.79    206.36 o 
  -2   5  12       69.53        1.09     53.96 o 
  -1   5  12     8446.93     7998.24    238.10 o 
   0   5  12      439.30      465.70     57.19 o 
   1   5  12     3913.31     4000.60    157.58 o 
   2   5  12     1627.71     1835.09    129.55 o 
   3   5  12     1266.86     1266.93    105.53 o 
   4   5  12     2508.78     2713.29    140.35 o 
   5   5  12      502.98      451.21     81.05 o 
   6   5  12     5678.36     5858.75    333.90 o 
   7   5  12      316.18      251.77     99.78 o 
   8   5  12      753.88      718.47    130.22 o 
   9   5  12     1044.64      967.24    185.38 o 
  10   5  12      250.86      142.45    126.98 o 
  11   5  12      638.47      543.43    160.79 o 
  12   5  12        6.51       52.46    186.49 o 
  13   5  12      295.86      356.29    166.80 o 
 -18   6  12       25.56     -101.43    222.44 o 
 -17   6  12      838.43      561.86    193.13 o 
 -16   6  12        1.35      -15.73    136.63 o 
 -15   6  12     1518.35     1812.58    256.14 o 
 -14   6  12        0.11        2.06    137.06 o 
 -13   6  12     3361.95     3154.83    300.06 o 
 -12   6  12        4.78      101.63    155.03 o 
 -11   6  12     8348.65     8662.92    307.78 o 
 -10   6  12      149.78      204.66    101.83 o 
  -9   6  12     1524.48     1624.24    154.81 o 
  -8   6  12      801.65      704.86    129.72 o 
  -7   6  12        8.47       39.98     63.22 o 
  -6   6  12     3306.67     3453.19    149.05 o 
  -5   6  12     2479.89     2517.76    124.06 o 
  -4   6  12      750.30      819.97     88.07 o 
  -3   6  12     4126.37     4259.15    152.89 o 
  -2   6  12      483.46      570.33     54.99 o 
  -1   6  12    12384.43    12310.18    237.93 o 
   0   6  12      467.24      442.56     66.49 o 
   1   6  12     4154.16     4392.99    199.60 o 
   2   6  12     1073.13     1069.71     99.25 o 
   3   6  12     9434.54     9594.34    260.55 o 
   4   6  12       83.19       78.26     57.67 o 
   5   6  12     5207.87     5486.11    300.44 o 
   6   6  12      567.67      705.88    117.25 o 
   7   6  12     1772.42     1792.98    203.01 o 
   8   6  12      961.68      911.55    158.49 o 
   9   6  12        2.87       34.10    101.10 o 
  10   6  12      184.09      254.32    129.05 o 
  11   6  12      120.73      231.69    127.91 o 
  12   6  12       71.15      205.84    213.45 o 
  13   6  12      153.21      447.91    170.23 o 
 -18   7  12      388.14      292.09    242.66 o 
 -17   7  12      435.76      242.66    242.66 o 
 -16   7  12      376.98      278.14    166.97 o 
 -15   7  12        2.78      106.65    142.04 o 
 -14   7  12       78.99     -110.45    130.47 o 
 -13   7  12       92.74      182.96    141.44 o 
 -12   7  12        9.28      214.57    148.29 o 
 -11   7  12      854.05      680.38    131.02 o 
 -10   7  12     4465.89     4644.95    254.95 o 
  -9   7  12     3064.74     3372.77    188.67 o 
  -8   7  12     6337.99     6508.85    248.78 o 
  -7   7  12     4897.97     4708.92    336.63 o 
  -6   7  12     4582.86     4946.47    199.86 o 
  -5   7  12     4957.11     5035.43    177.44 o 
  -4   7  12     2692.42     2974.37    151.46 o 
  -3   7  12     2735.71     2803.44    114.83 o 
  -2   7  12      706.51      793.88     67.96 o 
  -1   7  12     2118.56     2240.68    105.58 o 
   0   7  12      342.31      463.43     66.71 o 
   1   7  12     1622.96     1662.88    117.17 o 
   2   7  12      627.60      682.60     88.74 o 
   3   7  12       79.55       58.26     62.08 o 
   4   7  12     2372.74     2412.01    138.17 o 
   5   7  12      283.41      356.28     91.15 o 
   6   7  12     2467.64     2831.12    204.87 o 
   7   7  12      392.79      382.11    111.56 o 
   8   7  12     3338.38     3909.15    284.09 o 
   9   7  12       43.25      -35.17    132.16 o 
  10   7  12      885.12      994.84    170.23 o 
  11   7  12      451.52      370.88    144.58 o 
  12   7  12      208.01      165.36    134.47 o 
 -17   8  12        1.05      -17.15    164.02 o 
 -16   8  12     1569.22     1273.78    238.61 o 
 -15   8  12       18.08      195.50    159.77 o 
 -14   8  12     3182.11     3026.86    307.69 o 
 -13   8  12        7.82      -87.78    146.04 o 
 -12   8  12     5700.96     5637.17    407.86 o 
 -11   8  12       27.25      158.01     86.16 o 
 -10   8  12     6444.16     6259.83    264.22 o 
  -9   8  12        1.01      -50.62    102.57 o 
  -8   8  12      289.87      451.72     92.64 o 
  -7   8  12     1610.33     1673.29    137.20 o 
  -6   8  12       77.72       89.07     79.81 o 
  -5   8  12     3012.59     3146.33    151.92 o 
  -4   8  12     3060.59     3088.03    154.15 o 
  -3   8  12     2503.85     2664.30    180.54 o 
  -2   8  12     6409.70     6381.23    183.89 o 
  -1   8  12      679.19      753.50     75.93 o 
   0   8  12     7117.23     7512.69    310.15 o 
   1   8  12      567.47      448.31     91.28 o 
   2   8  12     1144.18     1317.93    181.54 o 
   3   8  12      129.96       64.44     62.14 o 
   4   8  12     4598.67     5127.49    239.31 o 
   5   8  12       41.01       34.85     75.48 o 
   6   8  12      591.51      650.38    122.16 o 
   7   8  12      130.48      110.89     96.12 o 
   8   8  12       31.94       24.85    109.45 o 
   9   8  12      208.53      195.89    125.21 o 
  10   8  12      395.86      530.77    149.74 o 
  11   8  12      302.05      366.20    191.17 o 
  12   8  12      166.18      220.85    140.72 o 
 -16   9  12      156.01      393.85    174.83 o 
 -15   9  12      115.77       -9.04    134.94 o 
 -14   9  12        1.83     -164.02    164.02 o 
 -13   9  12       82.95     -129.59    157.28 o 
 -12   9  12        0.56       66.60    114.89 o 
 -11   9  12      742.90     1025.03    142.07 o 
 -10   9  12        2.01       70.52     79.70 o 
  -9   9  12     2371.96     2199.97    163.50 o 
  -8   9  12      932.96      857.88    114.17 o 
  -7   9  12     1235.97     1173.93    138.51 o 
  -6   9  12      595.98      695.89    111.98 o 
  -5   9  12      273.13      303.01     93.40 o 
  -4   9  12     1888.40     2042.36    134.64 o 
  -3   9  12        5.15      -58.64     58.64 o 
  -2   9  12     1125.36     1027.94    118.53 o 
  -1   9  12      162.42       30.63     62.09 o 
   0   9  12      880.54      691.69    105.46 o 
   1   9  12      991.95      929.19    102.57 o 
   2   9  12      134.32       88.00     65.03 o 
   3   9  12      469.42      411.76     80.53 o 
   4   9  12        8.09       -7.95     74.64 o 
   5   9  12      898.19      976.88    122.87 o 
   6   9  12       63.73      253.41     99.69 o 
   7   9  12     1092.99     1091.35    203.51 o 
   8   9  12       95.38      127.29    124.75 o 
   9   9  12       44.20       65.30    122.97 o 
  10   9  12      208.05      165.72    183.11 o 
  11   9  12        0.22      -36.84    214.80 o 
 -16  10  12        0.15      -59.42    157.06 o 
 -15  10  12       48.08       40.09    161.78 o 
 -14  10  12       12.20      -20.91    161.77 o 
 -13  10  12      229.28      202.86    137.40 o 
 -12  10  12       23.03       56.01    115.01 o 
 -11  10  12        5.99      -56.32     97.64 o 
 -10  10  12       76.29       31.75     94.13 o 
  -9  10  12      939.11      978.89    145.29 o 
  -8  10  12     1336.14     1562.96    161.60 o 
  -7  10  12       73.58      166.32     92.28 o 
  -6  10  12     2130.70     2030.10    195.25 o 
  -5  10  12       13.12      -70.62     73.56 o 
  -4  10  12      397.72      675.81    116.75 o 
  -3  10  12        0.14      -49.44     69.33 o 
  -2  10  12      159.74      207.98     78.38 o 
  -1  10  12      164.49      107.17     78.46 o 
   0  10  12        0.10      -37.77     91.40 o 
   1  10  12       87.88      107.99     72.52 o 
   2  10  12      378.39      484.91     85.65 o 
   3  10  12       16.94      -14.91     67.23 o 
   4  10  12      149.76       57.81     83.21 o 
   5  10  12       26.14       -6.33     88.92 o 
   6  10  12      515.55      656.20    151.42 o 
   7  10  12      125.02      198.61    125.62 o 
   8  10  12     1177.83      974.27    179.20 o 
   9  10  12       37.80      140.64    138.01 o 
  10  10  12      298.52      456.82    154.48 o 
 -15  11  12       23.63       21.53    164.09 o 
 -14  11  12       54.64       48.46    123.49 o 
 -13  11  12       89.48      123.83    126.06 o 
 -12  11  12        0.07      -36.52    113.21 o 
 -11  11  12      111.59      256.94    146.35 o 
 -10  11  12      104.67       42.73    103.14 o 
  -9  11  12     1867.67     1916.11    181.52 o 
  -8  11  12      480.99      581.01    122.62 o 
  -7  11  12     2982.02     2923.37    212.30 o 
  -6  11  12     1328.84     1331.54    151.10 o 
  -5  11  12      892.46      755.76    146.17 o 
  -4  11  12      976.52     1073.55    158.13 o 
  -3  11  12       11.12       79.90    121.57 o 
  -2  11  12     2384.35     2488.03    178.19 o 
  -1  11  12       82.51       45.95     87.08 o 
   0  11  12     1463.31      947.50    130.34 o 
   1  11  12      260.97      184.49     93.36 o 
   2  11  12      880.90      774.42    122.15 o 
   3  11  12      196.13      250.86    153.72 o 
   4  11  12      103.29       88.00     99.80 o 
   5  11  12     1064.95     1199.09    183.41 o 
   6  11  12        9.36      -63.45    105.59 o 
   7  11  12      454.82      519.60    153.77 o 
   8  11  12      145.22      140.95    208.27 o 
   9  11  12       66.56        0.49    186.30 o 
  10  11  12      201.41      102.98    188.62 o 
 -14  12  12      459.84      420.86    262.88 o 
 -13  12  12        0.11       31.37    165.42 o 
 -12  12  12     1023.43     1246.55    201.84 o 
 -11  12  12      499.47      437.19    153.74 o 
 -10  12  12      649.79      478.27    165.48 o 
  -9  12  12      134.87      109.37    104.98 o 
  -8  12  12       69.31      -53.91     89.77 o 
  -7  12  12      130.91       71.74     97.29 o 
  -6  12  12      132.42      173.19    102.93 o 
  -5  12  12       99.66      120.84    163.23 o 
  -4  12  12      619.67      849.79    154.75 o 
  -3  12  12       68.08      -87.33     87.33 o 
  -2  12  12      982.56     1091.25    196.30 o 
  -1  12  12       70.66      -77.81     88.70 o 
   0  12  12     1063.21     1039.36    138.94 o 
   1  12  12      204.18      357.50    100.58 o 
   2  12  12     2174.63     1932.70    172.26 o 
   3  12  12      153.99      180.71    109.29 o 
   4  12  12     1346.29     1425.20    173.15 o 
   5  12  12      198.56       15.86    122.11 o 
   6  12  12      339.94      620.19    159.32 o 
   7  12  12      608.43      531.31    357.19 o 
   8  12  12        0.14      170.14    140.65 o 
   9  12  12      257.06       99.07    143.66 o 
 -13  13  12        0.36       44.94    202.22 o 
 -12  13  12       44.69      448.86    339.27 o 
 -11  13  12       85.00      106.59    154.26 o 
 -10  13  12      355.79      331.10    155.36 o 
  -9  13  12     1128.74     1174.34    202.65 o 
  -8  13  12      846.73      917.89    233.80 o 
  -7  13  12     1355.86     1321.47    189.04 o 
  -6  13  12     1135.23     1206.41    179.25 o 
  -5  13  12      727.45      799.67    156.62 o 
  -4  13  12      368.76      466.33    201.00 o 
  -3  13  12      422.67      256.89    150.91 o 
  -2  13  12      273.19      221.82    134.91 o 
  -1  13  12       97.90      -75.87    129.02 o 
   0  13  12       67.51      179.55    104.02 o 
   1  13  12       13.43      -23.63     85.83 o 
   2  13  12       26.30      203.72    106.20 o 
   3  13  12       24.65       68.40    105.20 o 
   4  13  12       73.23      -59.74    103.72 o 
   5  13  12      645.70      747.65    173.39 o 
   6  13  12      225.96      105.11    210.13 o 
   7  13  12      725.81      677.86    173.70 o 
 -11  14  12     1523.06     1775.82    297.88 o 
 -10  14  12        9.55       70.41    181.03 o 
  -9  14  12      530.31      687.78    202.69 o 
  -8  14  12        7.29      107.26    168.32 o 
  -7  14  12        0.71      294.21    177.50 o 
  -6  14  12       70.61       44.53    262.88 o 
  -5  14  12      301.97      502.49    185.86 o 
  -4  14  12      569.39      600.94    193.52 o 
  -3  14  12      881.42      532.85    307.77 o 
  -2  14  12      296.87      320.70    171.88 o 
  -1  14  12     1103.64     1215.06    179.59 o 
   0  14  12      151.37      272.83    135.36 o 
   1  14  12      975.96     1168.83    197.04 o 
   2  14  12      637.89      534.89    165.57 o 
   3  14  12      665.34      711.50    159.06 o 
   4  14  12       67.62       94.80    129.88 o 
   5  14  12      339.30      377.05    280.78 o 
   6  14  12       80.48      163.28    148.69 o 
 -10  15  12      790.53      858.29    337.03 o 
  -9  15  12      142.75      -26.32    154.82 o 
  -8  15  12      697.04      537.84    224.00 o 
  -7  15  12      465.09      134.17    240.41 o 
  -6  15  12      417.99      754.27    301.08 o 
  -5  15  12      387.15      445.10    191.88 o 
  -4  15  12      203.22      145.30    260.20 o 
  -3  15  12      381.94      419.45    328.20 o 
  -2  15  12       67.68      -67.85    115.61 o 
  -1  15  12       56.45      234.61    135.61 o 
   0  15  12        2.56       39.41    154.88 o 
   1  15  12        2.24      -80.09    122.09 o 
   2  15  12       23.17       -9.11    126.96 o 
   3  15  12       36.54       47.95    137.21 o 
   4  15  12      397.09      543.67    206.47 o 
  -7  16  12       66.96      155.01    180.21 o 
  -6  16  12        8.97      -94.07    166.80 o 
  -5  16  12       68.17       40.44    177.94 o 
  -4  16  12      155.43       93.99    212.09 o 
  -3  16  12       59.99       19.25    127.81 o 
  -2  16  12      209.51      192.18    133.48 o 
  -1  16  12        0.67      207.86    159.72 o 
   0  16  12      217.79      302.87    163.61 o 
   1  16  12        7.04      199.67    146.77 o 
 -19   0  13      714.46      930.19    310.06 o 
 -17   0  13      336.29      669.56    260.63 o 
 -15   0  13       19.02       62.91    197.72 o 
 -13   0  13        0.12        8.99    157.28 o 
 -11   0  13     6843.50     6407.36    330.81 o 
  -9   0  13     1164.97     1307.78    122.39 o 
  -7   0  13     8584.44     8883.87    305.53 o 
  -5   0  13     4427.87     4290.26    442.63 o 
  -3   0  13     1452.22     1484.75    121.93 o 
  -1   0  13      531.23      484.00     90.15 o 
   1   0  13     3262.98     3280.23    207.45 o 
   3   0  13       40.48       59.52     95.59 o 
   5   0  13        5.78       47.58    130.32 o 
   7   0  13      332.73        8.99    157.28 o 
   9   0  13      355.79      498.80    215.70 o 
  11   0  13      147.73     -152.79    166.27 o 
  13   0  13      157.93      489.81    251.65 o 
 -19   1  13      542.40      555.26    195.78 o 
 -18   1  13     1265.01     1454.71    238.31 o 
 -17   1  13      283.13      286.51    156.69 o 
 -16   1  13      290.51      152.98    147.73 o 
 -15   1  13     1341.80     1662.47    238.06 o 
 -14   1  13      588.12      530.46    193.23 o 
 -13   1  13      996.19      672.11    172.98 o 
 -12   1  13     1797.50     1743.06    187.59 o 
 -11   1  13     4954.37     4946.06    215.56 o 
 -10   1  13     3879.90     3752.46    137.64 o 
  -9   1  13     4025.83     3990.01    178.52 o 
  -8   1  13      216.18      173.68     82.94 o 
  -7   1  13      923.04     1263.02    118.27 o 
  -6   1  13     6251.00     6042.86    256.81 o 
  -5   1  13      717.09      669.08    101.30 o 
  -4   1  13     6824.60     6970.60    252.63 o 
  -3   1  13      794.45      740.86     75.56 o 
  -2   1  13     5096.75     5166.43    168.34 o 
  -1   1  13      131.28      150.31     43.46 o 
   0   1  13     3469.34     3432.60    147.08 o 
   1   1  13      732.24      812.14     82.98 o 
   2   1  13     1152.06     1148.29     93.00 o 
   3   1  13     1279.35     1334.98    104.17 o 
   4   1  13     1924.87     2111.54    325.28 o 
   5   1  13     1751.67     1772.85    252.59 o 
   6   1  13       49.04      -61.04     79.67 o 
   7   1  13     1949.34     2141.79    245.87 o 
   8   1  13        3.20        1.46    111.17 o 
   9   1  13     1170.80     1118.10    191.75 o 
  10   1  13      669.77     1118.49    402.19 o 
  11   1  13      333.58      656.63    181.03 o 
  12   1  13      462.15      692.87    185.38 o 
  13   1  13       25.00      284.73    160.56 o 
 -19   2  13      405.67      289.90    185.86 o 
 -18   2  13      311.55      232.75    422.41 o 
 -17   2  13     1013.82     1128.30    230.33 o 
 -16   2  13      269.11      312.92    262.88 o 
 -15   2  13     1891.84     1666.95    247.15 o 
 -14   2  13        7.54       56.76    120.24 o 
 -13   2  13     2334.96     2198.54    225.87 o 
 -12   2  13       47.38      134.49     94.55 o 
 -11   2  13     6451.21     5827.24    393.67 o 
 -10   2  13     3859.83     3750.93    183.80 o 
  -9   2  13     1483.12     1448.62    130.63 o 
  -8   2  13     6771.72     6578.98    262.16 o 
  -7   2  13     1013.02     1183.33    124.71 o 
  -6   2  13     3253.61     3497.83    207.55 o 
  -5   2  13      335.78      186.15     83.57 o 
  -4   2  13    10612.34    10585.27    276.15 o 
  -3   2  13     8301.76     8477.80    253.71 o 
  -2   2  13     2388.30     2386.16    133.27 o 
  -1   2  13    16190.35    16606.02    341.43 o 
   0   2  13     1272.94     1510.14     99.13 o 
   1   2  13     4982.73     4991.55    192.31 o 
   2   2  13     2903.81     2769.35    136.84 o 
   3   2  13     8732.91     8556.14    253.31 o 
   4   2  13        2.64       14.83    111.17 o 
   5   2  13     4406.58     4521.34    333.80 o 
   6   2  13      275.78      134.65    159.97 o 
   7   2  13     2330.09     2605.95    289.84 o 
   8   2  13      173.09      188.84    129.24 o 
   9   2  13        4.60      106.73    113.86 o 
  10   2  13      139.97      -60.75    119.13 o 
  11   2  13       93.82      -23.54    247.15 o 
  12   2  13       32.28      244.63    152.12 o 
  13   2  13      473.33      489.28    189.04 o 
 -18   3  13      283.22       -9.50    150.05 o 
 -17   3  13      916.66      443.31    177.86 o 
 -16   3  13       56.26      250.10    151.63 o 
 -15   3  13       30.62      133.35    141.37 o 
 -14   3  13      353.39      342.44    220.19 o 
 -13   3  13       66.39       37.39    132.56 o 
 -12   3  13       52.79      180.99    137.98 o 
 -11   3  13      472.14      475.87    153.50 o 
 -10   3  13     4404.58     4162.31    207.15 o 
  -9   3  13     4791.73     4889.58    228.31 o 
  -8   3  13     7639.39     7532.17    284.09 o 
  -7   3  13     6560.78     6558.30    208.96 o 
  -6   3  13     3979.13     4140.08    190.22 o 
  -5   3  13    10298.84    10670.16    352.84 o 
  -4   3  13     7714.08     7610.46    495.92 o 
  -3   3  13     4663.55     4588.92    188.90 o 
  -2   3  13     2394.47     2657.02    148.07 o 
  -1   3  13     1178.22     1118.87    100.63 o 
   0   3  13      125.05      114.96     63.62 o 
   1   3  13      364.38      370.45     68.82 o 
   2   3  13     2076.61     2005.55    119.66 o 
   3   3  13      549.77      727.78    115.92 o 
   4   3  13     1795.35     1785.96    153.43 o 
   5   3  13     2459.03     2395.92    207.55 o 
   6   3  13     1916.30     1718.79    188.95 o 
   7   3  13     2002.78     2079.06    241.49 o 
   8   3  13     2985.33     2426.30    269.33 o 
   9   3  13     1155.03     1608.42    227.04 o 
  10   3  13     1538.04     1930.74    250.06 o 
  11   3  13     1056.19     1420.27    228.52 o 
  12   3  13      286.98      326.48    164.86 o 
  13   3  13      191.92      117.33    253.89 o 
 -18   4  13     1050.97     1145.11    237.74 o 
 -17   4  13       52.56     -125.82    135.64 o 
 -16   4  13     2114.19     2268.43    631.36 o 
 -15   4  13      158.89       24.06    129.81 o 
 -14   4  13     3380.14     3169.97    402.19 o 
 -13   4  13       19.16      -67.93    109.59 o 
 -12   4  13     4128.35     5065.77    381.96 o 
 -11   4  13      116.73      215.97    110.63 o 
 -10   4  13     4334.48     4732.07    238.12 o 
  -9   4  13     2503.38     2372.77    216.02 o 
  -8   4  13     1281.69     1321.91    136.21 o 
  -7   4  13     6636.04     6366.84    206.86 o 
  -6   4  13      858.87      785.24    119.42 o 
  -5   4  13     5189.05     4801.54    195.61 o 
  -4   4  13    10030.93    10034.89    278.49 o 
  -3   4  13     2918.33     2936.42    162.25 o 
  -2   4  13    16638.47    16562.85    387.06 o 
  -1   4  13     2140.35     2035.97    135.25 o 
   0   4  13    13910.81    14098.71    344.38 o 
   1   4  13     1219.61     1211.15    157.06 o 
   2   4  13     1977.77     1898.58    136.23 o 
   3   4  13      534.30      629.15     99.81 o 
   4   4  13     9231.19     8968.79    239.24 o 
   5   4  13      267.85      217.62     76.73 o 
   6   4  13     3696.16     3522.95    220.33 o 
   7   4  13       84.96      181.16    183.31 o 
   8   4  13      269.78      256.82    124.04 o 
   9   4  13      200.96       33.11    249.40 o 
  10   4  13      150.07       54.86    136.52 o 
  11   4  13       30.56     -115.95    115.95 o 
  12   4  13      247.46      151.19    145.69 o 
  13   4  13        0.62       17.77    202.22 o 
 -18   5  13       32.24       27.56    154.09 o 
 -17   5  13      876.90      858.19    211.29 o 
 -16   5  13      261.29      -30.17    133.00 o 
 -15   5  13      200.42     -134.52    253.89 o 
 -14   5  13     1402.28     1425.73    229.04 o 
 -13   5  13     1418.72     1211.78    244.91 o 
 -12   5  13     1144.74     1213.15    207.67 o 
 -11   5  13     2432.14     2269.12    213.91 o 
 -10   5  13     3768.42     3838.70    254.39 o 
  -9   5  13        4.48      -18.06     89.51 o 
  -8   5  13     5718.60     5913.67    277.83 o 
  -7   5  13      177.19       72.19     83.59 o 
  -6   5  13     1329.37     1604.66    119.40 o 
  -5   5  13      805.36      910.53    100.94 o 
  -4   5  13     1036.62     1156.82    129.22 o 
  -3   5  13     5070.84     5131.62    197.29 o 
  -2   5  13      639.05      614.19     84.80 o 
  -1   5  13     1815.81     1781.40    120.25 o 
   0   5  13       56.16      107.14     68.83 o 
   1   5  13      220.52      130.70     59.32 o 
   2   5  13     3467.12     3659.59    183.41 o 
   3   5  13      189.73      232.82     68.13 o 
   4   5  13      911.97     1031.56     96.51 o 
   5   5  13       13.93       17.93     77.74 o 
   6   5  13     2218.10     2068.73    229.61 o 
   7   5  13      305.67      487.20    112.03 o 
   8   5  13     1352.35     1776.73    200.03 o 
   9   5  13      684.38      679.08    151.80 o 
  10   5  13      892.17      927.37    192.58 o 
  11   5  13      773.01     1017.88    201.30 o 
  12   5  13      116.51       70.55    147.73 o 
 -18   6  13      249.58      282.16    316.81 o 
 -17   6  13       37.76      259.60    163.77 o 
 -16   6  13      173.36       30.66    142.88 o 
 -15   6  13      160.17       81.04    139.21 o 
 -14   6  13       28.28       44.28    141.16 o 
 -13   6  13      200.60      316.06    152.42 o 
 -12   6  13        3.87      -87.80    122.83 o 
 -11   6  13     1295.95     1259.35    143.53 o 
 -10   6  13     2272.98     2124.46    175.38 o 
  -9   6  13      306.16      260.31     99.64 o 
  -8   6  13     2360.14     2280.12    183.98 o 
  -7   6  13      215.51      112.87     88.94 o 
  -6   6  13     1311.20     1456.50    128.12 o 
  -5   6  13       38.14      -63.32     63.59 o 
  -4   6  13     1667.18     1802.48    216.65 o 
  -3   6  13      982.97     1146.01    105.79 o 
  -2   6  13      403.15      417.89     78.00 o 
  -1   6  13     1012.29     1270.69    121.32 o 
   0   6  13       62.16      -20.63     49.35 o 
   1   6  13      223.36      321.06     94.75 o 
   2   6  13     1476.28     1621.97    119.60 o 
   3   6  13     1262.78     1139.83    101.97 o 
   4   6  13       93.72       13.10     62.30 o 
   5   6  13      562.78      723.55    120.00 o 
   6   6  13      468.16      388.19    131.02 o 
   7   6  13      192.05       90.03     93.03 o 
   8   6  13      215.08      153.10    124.91 o 
   9   6  13       10.96      126.79    119.28 o 
  10   6  13      339.82      240.36    144.59 o 
  11   6  13        1.19     -115.36    115.36 o 
  12   6  13      117.51      194.55    149.71 o 
 -17   7  13      178.13      -51.48    215.70 o 
 -16   7  13      260.19      143.80    170.76 o 
 -15   7  13      448.97      389.70    175.30 o 
 -14   7  13      559.71      715.61    289.84 o 
 -13   7  13      184.68      -37.17    127.25 o 
 -12   7  13     1427.50     1294.75    221.34 o 
 -11   7  13     2561.85     2632.42    199.00 o 
 -10   7  13     2689.20     2779.92    201.74 o 
  -9   7  13     1000.78     1107.74    142.55 o 
  -8   7  13      604.58      738.87    107.65 o 
  -7   7  13      468.18      511.64     98.73 o 
  -6   7  13      781.90      938.94    101.29 o 
  -5   7  13     2364.45     2603.68    132.46 o 
  -4   7  13        3.76      -52.98     52.98 o 
  -3   7  13     1283.35     1502.10    151.67 o 
  -2   7  13      411.59      537.88     57.50 o 
  -1   7  13      549.23      659.53     66.65 o 
   0   7  13      114.18      168.83     63.34 o 
   1   7  13      903.82      844.45     93.16 o 
   2   7  13       27.37      -13.12     59.45 o 
   3   7  13     1304.45     1194.96    142.02 o 
   4   7  13      402.48      470.40     90.03 o 
   5   7  13      315.74      301.16    102.48 o 
   6   7  13      368.16      304.80    136.86 o 
   7   7  13       38.85       24.05     88.66 o 
   8   7  13      262.01      226.73    126.14 o 
   9   7  13       37.02       74.94    116.97 o 
  10   7  13       89.76      166.85    134.97 o 
  11   7  13      100.74      299.17    146.38 o 
 -17   8  13      162.99      242.28    168.91 o 
 -16   8  13      181.84      283.34    328.04 o 
 -15   8  13       71.50      162.54    149.24 o 
 -14   8  13      158.61      260.02    161.96 o 
 -13   8  13       22.31       17.97    133.46 o 
 -12   8  13      219.80      277.05    208.96 o 
 -11   8  13     2386.85     1876.40    221.96 o 
 -10   8  13      536.33      581.10    122.54 o 
  -9   8  13      499.06      511.97     97.86 o 
  -8   8  13      288.85      349.59     97.55 o 
  -7   8  13     3388.37     3485.73    324.30 o 
  -6   8  13        5.52       55.02     75.82 o 
  -5   8  13     2057.31     2360.81    150.39 o 
  -4   8  13      775.85      713.79     86.55 o 
  -3   8  13     3087.25     3285.61    141.63 o 
  -2   8  13     3873.64     3718.51    154.77 o 
  -1   8  13      657.05      640.69     76.89 o 
   0   8  13     2693.51     2949.83    157.35 o 
   1   8  13     1134.46     1260.66    111.87 o 
   2   8  13     3737.76     3559.98    180.22 o 
   3   8  13       80.67      159.44     66.90 o 
   4   8  13     2234.41     2281.75    168.81 o 
   5   8  13       48.01      134.52     93.53 o 
   6   8  13      798.77      663.82    129.74 o 
   7   8  13       65.62       15.31    109.43 o 
   8   8  13      213.49      485.91    299.89 o 
   9   8  13      152.65      220.56    134.20 o 
  10   8  13        5.38      -89.13    106.58 o 
  11   8  13       52.57     -126.35    126.35 o 
 -16   9  13       88.06      222.57    183.43 o 
 -15   9  13       32.69       37.09    213.45 o 
 -14   9  13        1.55       60.90    199.97 o 
 -13   9  13      137.15      236.17    169.39 o 
 -12   9  13        0.69        8.01    145.75 o 
 -11   9  13      639.58      682.71    179.11 o 
 -10   9  13        4.50      -82.51     82.51 o 
  -9   9  13     1895.07     2092.11    165.49 o 
  -8   9  13     1763.86     1845.94    153.64 o 
  -7   9  13     2639.57     2713.11    246.38 o 
  -6   9  13     4587.38     5042.34    244.27 o 
  -5   9  13     2701.90     2934.94    342.47 o 
  -4   9  13     2016.71     2221.56    198.34 o 
  -3   9  13     1139.35     1236.88    120.12 o 
  -2   9  13     1143.37     1267.21    112.49 o 
  -1   9  13      223.07      202.30     79.72 o 
   0   9  13      168.74      262.91     88.11 o 
   1   9  13      847.95     1033.71    123.95 o 
   2   9  13       31.06       38.45     65.88 o 
   3   9  13      485.58      530.51    127.61 o 
   4   9  13      101.26      143.29     86.93 o 
   5   9  13      821.25      892.85    136.68 o 
   6   9  13      320.07      351.60    116.36 o 
   7   9  13      985.97     1327.81    236.74 o 
   8   9  13      288.60      395.69    157.87 o 
   9   9  13      916.19     1074.31    184.22 o 
  10   9  13      560.72      793.81    177.34 o 
 -15  10  13     1346.81      916.85    507.79 o 
 -14  10  13       50.17       73.28    163.77 o 
 -13  10  13     1376.60     1244.31    234.03 o 
 -12  10  13        0.44     -135.64    135.64 o 
 -11  10  13     2361.94     2407.61    315.40 o 
 -10  10  13       51.39       -6.96    121.07 o 
  -9  10  13     1383.88     1486.04    197.65 o 
  -8  10  13      485.17      511.94    249.88 o 
  -7  10  13      513.14      395.51    134.53 o 
  -6  10  13     1840.80     1724.07    421.91 o 
  -5  10  13      221.84      243.84    128.84 o 
  -4  10  13      322.14      431.11    121.29 o 
  -3  10  13     3937.39     3900.10    221.28 o 
  -2  10  13      334.20      310.77    102.20 o 
  -1  10  13     5217.49     4969.65    250.57 o 
   0  10  13      282.73      394.70    101.13 o 
   1  10  13     2063.36     2132.72    263.60 o 
   2  10  13      189.36      178.26     90.87 o 
   3  10  13     2170.56     2271.15    222.70 o 
   4  10  13        9.98       14.37    112.60 o 
   5  10  13     1264.18     1345.29    186.15 o 
   6  10  13       58.28       70.43    118.19 o 
   7  10  13      360.36      334.27    139.12 o 
   8  10  13      121.99       -5.60    123.63 o 
   9  10  13       38.89       10.99    128.23 o 
 -14  11  13       95.44      128.15    177.60 o 
 -13  11  13      393.88      267.63    176.79 o 
 -12  11  13      661.01      739.65    206.20 o 
 -11  11  13      747.98      817.38    332.53 o 
 -10  11  13       38.85       87.48    143.55 o 
  -9  11  13     2124.68     1891.35    351.53 o 
  -8  11  13      114.12      109.09    127.57 o 
  -7  11  13     2070.71     2130.59    225.51 o 
  -6  11  13      561.57      597.63    153.50 o 
  -5  11  13     1197.70     1342.72    294.34 o 
  -4  11  13     2602.82     2573.62    297.88 o 
  -3  11  13      503.32      381.95    156.96 o 
  -2  11  13     1755.32     2175.71    180.60 o 
  -1  11  13      102.44      164.74     95.30 o 
   0  11  13      427.07      396.57    108.09 o 
   1  11  13       52.67        8.75     88.53 o 
   2  11  13      284.57      505.76    109.42 o 
   3  11  13      437.68      436.02    147.92 o 
   4  11  13        2.20       16.39     95.51 o 
   5  11  13      764.77      913.63    175.08 o 
   6  11  13       99.02      123.51    128.07 o 
   7  11  13      378.60      366.29    300.26 o 
   8  11  13      566.62      621.90    193.41 o 
   9  11  13      222.86      321.57    166.18 o 
 -13  12  13        0.08      -46.41    276.36 o 
 -12  12  13      531.72      556.87    199.31 o 
 -11  12  13       31.84      -55.66    155.22 o 
 -10  12  13      419.03      355.20    145.33 o 
  -9  12  13     1114.34     1133.79    194.55 o 
  -8  12  13      114.25       36.31    124.22 o 
  -7  12  13     1062.60      881.76    203.91 o 
  -6  12  13      269.06      151.89    188.74 o 
  -5  12  13      739.95      627.59    192.22 o 
  -4  12  13      173.66       91.73    137.98 o 
  -3  12  13       10.95      -97.53    114.93 o 
  -2  12  13      282.38      307.57    126.01 o 
  -1  12  13        1.22      146.07    123.18 o 
   0  12  13      583.69      813.35    146.15 o 
   1  12  13        0.62      -33.33     81.44 o 
   2  12  13       39.50       79.06     92.00 o 
   3  12  13       13.22      -71.28    105.33 o 
   4  12  13      704.22      991.79    183.29 o 
   5  12  13      284.07      457.55    156.17 o 
   6  12  13      337.26      319.57    147.02 o 
   7  12  13      342.37      135.63    140.58 o 
   8  12  13       11.42       55.86    135.88 o 
 -12  13  13      185.64        2.17    170.80 o 
 -11  13  13      227.61       29.59    173.77 o 
 -10  13  13      153.24      326.27    152.02 o 
  -9  13  13       17.29      -60.34    150.99 o 
  -8  13  13      198.76      -65.63    158.56 o 
  -7  13  13       16.72     -104.78    133.68 o 
  -6  13  13      189.90      189.14    188.74 o 
  -5  13  13       37.20      -89.82    195.48 o 
  -4  13  13      191.66      141.77    147.91 o 
  -3  13  13      350.46      459.22    281.94 o 
  -2  13  13      265.98      206.84    138.55 o 
  -1  13  13      159.78      160.08    130.04 o 
   0  13  13      188.46      221.20    124.03 o 
   1  13  13        5.77       31.52    100.63 o 
   2  13  13      425.07      252.50    137.10 o 
   3  13  13      132.07      178.43    125.27 o 
   4  13  13      182.31       84.53    140.67 o 
   5  13  13       54.35     -122.80    122.80 o 
   6  13  13       72.21       63.97    138.42 o 
 -11  14  13       94.43      121.33    269.62 o 
 -10  14  13      649.07      424.23    205.94 o 
  -9  14  13      219.99      152.41    184.60 o 
  -8  14  13      584.65      352.40    177.06 o 
  -7  14  13        4.97      308.19    182.69 o 
  -6  14  13      851.17      954.39    234.11 o 
  -5  14  13       23.06      -38.25    137.87 o 
  -4  14  13      759.71      724.78    190.39 o 
  -3  14  13        3.92      -12.29    152.80 o 
  -2  14  13       69.81       15.14    180.73 o 
  -1  14  13       66.57        5.09    107.53 o 
   0  14  13       90.65       66.94    122.16 o 
   1  14  13      672.32      604.02    174.48 o 
   2  14  13       24.34       11.66    299.32 o 
   3  14  13       76.00       10.77    129.91 o 
   4  14  13      114.92      171.59    145.99 o 
   5  14  13      112.42      325.97    156.92 o 
  -8  15  13      122.28      -26.96    164.05 o 
  -7  15  13      261.06      477.96    201.75 o 
  -6  15  13      495.06      450.77    203.06 o 
  -5  15  13      612.81      621.84    211.76 o 
  -4  15  13       93.44      -84.22    174.49 o 
  -3  15  13      292.15       16.59    132.32 o 
  -2  15  13        5.12      -59.59    114.54 o 
  -1  15  13      181.86      156.38    125.44 o 
   0  15  13       23.83       80.99    159.91 o 
   1  15  13       13.74       14.62    134.18 o 
   2  15  13       31.27       65.95    138.96 o 
   3  15  13      152.34      125.82    233.67 o 
  -4  16  13       44.77      135.72    139.11 o 
  -3  16  13        2.09      -66.90    173.83 o 
  -2  16  13      363.68      645.73    166.69 o 
 -18   0  14      401.64     1118.93    328.04 o 
 -16   0  14      147.71      319.05    224.68 o 
 -14   0  14       11.87       89.87    184.24 o 
 -12   0  14       94.14     -125.82    175.25 o 
 -10   0  14     1049.59     1070.54    131.81 o 
  -8   0  14      135.46      124.90     63.72 o 
  -6   0  14     4464.78     4609.56    341.57 o 
  -4   0  14        3.33      -24.11     47.12 o 
  -2   0  14       31.06       42.13     66.85 o 
   0   0  14      934.92      982.14    127.57 o 
   2   0  14      683.93      629.60    117.58 o 
   4   0  14      991.75      929.52    174.68 o 
   6   0  14      266.23      437.78    150.31 o 
   8   0  14        0.22       49.43    157.28 o 
  10   0  14       35.78      139.30    206.71 o 
  12   0  14       10.50       98.86    211.20 o 
 -18   1  14      240.46      338.82    189.94 o 
 -17   1  14       96.68      -84.07    190.98 o 
 -16   1  14      224.71      352.95    166.80 o 
 -15   1  14        0.68     -104.72    109.31 o 
 -14   1  14      409.48      313.51    170.76 o 
 -13   1  14       60.69      -95.82    111.17 o 
 -12   1  14       95.04      115.46    135.02 o 
 -11   1  14      449.98      373.22    168.51 o 
 -10   1  14       26.28        4.53     93.40 o 
  -9   1  14       47.37      -29.14     62.51 o 
  -8   1  14      118.96      119.74     82.96 o 
  -7   1  14     1722.51     1541.48    147.50 o 
  -6   1  14     5030.59     4312.43    287.33 o 
  -5   1  14      630.05      542.24    104.37 o 
  -4   1  14      814.75      874.79    120.40 o 
  -3   1  14     2800.12     2741.36    151.22 o 
  -2   1  14     1658.10     1762.65    115.22 o 
  -1   1  14     2593.39     2692.42    133.25 o 
   0   1  14     3985.89     4393.49    170.81 o 
   1   1  14      111.50      132.83     59.04 o 
   2   1  14     5226.96     5147.77    190.25 o 
   3   1  14      636.63      622.96    104.39 o 
   4   1  14     1938.98     1916.53    190.84 o 
   5   1  14      543.79      308.98    134.77 o 
   6   1  14     1109.89     1040.80    189.04 o 
   7   1  14      264.97      277.25    148.29 o 
   8   1  14      464.10      217.01    141.37 o 
   9   1  14       68.93      117.06    125.21 o 
  10   1  14       83.23      236.91    173.01 o 
  11   1  14       22.94       95.88    140.73 o 
  12   1  14        4.39      -75.09    235.92 o 
 -18   2  14      960.70      705.41    220.82 o 
 -17   2  14        1.64      -69.68    146.50 o 
 -16   2  14      112.55      328.66    314.56 o 
 -15   2  14       45.91      101.38    129.24 o 
 -14   2  14      394.76      128.75    140.73 o 
 -13   2  14       13.80     -112.50    112.50 o 
 -12   2  14      651.87      681.69    179.34 o 
 -11   2  14        2.10        7.39    125.48 o 
 -10   2  14     3701.84     3571.76    320.76 o 
  -9   2  14     2480.65     2876.78    160.56 o 
  -8   2  14    11762.78    11798.98    361.78 o 
  -7   2  14       61.21       78.95     82.10 o 
  -6   2  14    10020.27    10261.24    329.44 o 
  -5   2  14      150.96      207.74     74.07 o 
  -4   2  14    18513.54    17935.10    404.65 o 
  -3   2  14      322.23      305.81     66.85 o 
  -2   2  14     6726.89     7116.36    198.24 o 
  -1   2  14       66.51      124.57     65.65 o 
   0   2  14      354.58      380.07     68.54 o 
   1   2  14     2934.91     2868.79    142.31 o 
   2   2  14        1.72      -52.44     59.72 o 
   3   2  14       52.26       85.83     74.76 o 
   4   2  14     1492.65     1978.28    196.50 o 
   5   2  14      112.30      -79.81     85.54 o 
   6   2  14     2037.64     1865.09    231.89 o 
   7   2  14      140.51      165.89    393.20 o 
   8   2  14     2751.84     2663.88    420.16 o 
   9   2  14       98.89      188.43    139.38 o 
  10   2  14     2389.02     2252.39    323.55 o 
  11   2  14        8.21       18.38    139.70 o 
  12   2  14     1284.33     1386.75    237.74 o 
 -18   3  14     1532.82     1372.06    250.48 o 
 -17   3  14     1851.22     1893.09    266.13 o 
 -16   3  14     1355.03     1566.17    249.42 o 
 -15   3  14     3165.62     3024.98    319.04 o 
 -14   3  14     2964.35     2755.20    300.26 o 
 -13   3  14     2692.93     2719.73    548.23 o 
 -12   3  14     3895.59     3760.88    334.95 o 
 -11   3  14     5513.51     5141.14    456.11 o 
 -10   3  14     5421.18     5156.51    312.98 o 
  -9   3  14     4894.54     4768.17    239.06 o 
  -8   3  14     1549.96     1507.31    148.82 o 
  -7   3  14      205.91      126.81     83.03 o 
  -6   3  14      372.03      489.18     94.75 o 
  -5   3  14     2106.06     1965.84    242.54 o 
  -4   3  14     3366.88     3185.17    168.31 o 
  -3   3  14     4021.47     4275.74    211.43 o 
  -2   3  14     8731.70     8617.64    437.81 o 
  -1   3  14    13069.54    13039.09    402.79 o 
   0   3  14     8482.80     8988.69    237.70 o 
   1   3  14     9085.66     8977.93    268.96 o 
   2   3  14     1961.19     2109.94    143.26 o 
   3   3  14     6237.13     6425.34    399.87 o 
   4   3  14     4161.42     4031.77    234.19 o 
   5   3  14     2274.86     2162.82    177.75 o 
   6   3  14     1587.17     1624.53    225.34 o 
   7   3  14     1075.43     1135.67    203.06 o 
   8   3  14      184.25       98.86    130.28 o 
   9   3  14        9.39      243.44    136.19 o 
  10   3  14      184.33      142.00    142.88 o 
  11   3  14      208.46      352.51    160.25 o 
  12   3  14      459.07      816.05    206.25 o 
 -18   4  14       10.52     -150.54    150.54 o 
 -17   4  14     1130.49      749.38    334.78 o 
 -16   4  14       15.47      227.36    249.40 o 
 -15   4  14        0.81      117.93    142.57 o 
 -14   4  14       47.11       34.17    135.64 o 
 -13   4  14      391.38      498.63    169.39 o 
 -12   4  14      426.80      145.67    141.44 o 
 -11   4  14     5631.16     5432.67    398.77 o 
 -10   4  14      392.06      522.27    103.30 o 
  -9   4  14     4514.35     4499.95    240.04 o 
  -8   4  14     1202.73     1468.37    147.03 o 
  -7   4  14    17009.54    16861.65    502.08 o 
  -6   4  14      147.47      202.62     71.38 o 
  -5   4  14    14638.78    15139.43    393.67 o 
  -4   4  14      129.25      204.35     70.66 o 
  -3   4  14    23372.15    23125.98    505.33 o 
  -2   4  14       80.19      142.40     72.75 o 
  -1   4  14     3022.02     3551.10    186.60 o 
   0   4  14      147.61      162.27     73.97 o 
   1   4  14      945.63      988.55    105.24 o 
   2   4  14      135.01      206.02     75.85 o 
   3   4  14      973.08     1047.95    116.37 o 
   4   4  14      859.27      769.49    177.72 o 
   5   4  14     1359.59     1765.95    193.04 o 
   6   4  14      358.24      490.71    130.80 o 
   7   4  14     2566.82     2916.66    296.98 o 
   8   4  14      159.13      158.85    170.76 o 
   9   4  14     3146.91     3589.91    638.10 o 
  10   4  14        9.08      234.27    152.91 o 
  11   4  14     1645.21     1468.83    243.06 o 
  12   4  14       12.57       20.06    150.91 o 
 -18   5  14      642.29      451.58    274.12 o 
 -17   5  14      312.94      334.74    192.58 o 
 -16   5  14      112.43      113.07    157.26 o 
 -15   5  14      510.93      564.96    188.56 o 
 -14   5  14      305.67      343.91    169.80 o 
 -13   5  14      412.73      249.42    147.12 o 
 -12   5  14      332.88      432.82    169.80 o 
 -11   5  14      537.40      387.19    244.91 o 
 -10   5  14     2999.43     3311.83    212.35 o 
  -9   5  14       13.20       93.94     91.93 o 
  -8   5  14     2194.80     2243.31    207.36 o 
  -7   5  14      380.78      443.08    111.71 o 
  -6   5  14      352.41      328.00    101.73 o 
  -5   5  14     2290.82     2353.96    149.64 o 
  -4   5  14      113.71       78.79     68.01 o 
  -3   5  14     1055.60     1084.76    102.67 o 
  -2   5  14     1040.25      975.64     97.89 o 
  -1   5  14     3062.30     3130.24    180.20 o 
   0   5  14     1042.68     1052.43    153.59 o 
   1   5  14     5420.51     5412.40    265.86 o 
   2   5  14      381.61      494.83     94.25 o 
   3   5  14     2756.01     2832.92    157.76 o 
   4   5  14      872.94      976.03    125.98 o 
   5   5  14     1728.97     1729.70    161.06 o 
   6   5  14     1064.31      998.65    139.84 o 
   7   5  14      751.81      568.35    127.03 o 
   8   5  14      551.24      362.37    139.57 o 
   9   5  14      115.35      -11.45    128.43 o 
  10   5  14        0.69       10.76    135.64 o 
  11   5  14        1.90      -25.95    140.73 o 
 -17   6  14      246.90       -4.28    168.05 o 
 -16   6  14       55.82       56.92    150.94 o 
 -15   6  14       31.57      188.33    195.48 o 
 -14   6  14       26.26        1.67    141.16 o 
 -13   6  14      248.19      194.65    150.31 o 
 -12   6  14        1.38        5.53    120.90 o 
 -11   6  14       87.86      245.89    125.27 o 
 -10   6  14      164.89      265.58    107.02 o 
  -9   6  14      430.90      237.24    103.48 o 
  -8   6  14      711.15      518.84    121.73 o 
  -7   6  14      226.61      151.01    150.82 o 
  -6   6  14        9.94       41.03     68.55 o 
  -5   6  14     2126.43     2131.10    148.51 o 
  -4   6  14     2189.12     1885.96    129.49 o 
  -3   6  14        5.89      -53.93     64.40 o 
  -2   6  14      785.85      701.45     92.26 o 
  -1   6  14       70.61       45.06     65.63 o 
   0   6  14       72.69       58.74     58.78 o 
   1   6  14       86.09       61.74     61.54 o 
   2   6  14      681.11      529.75     86.25 o 
   3   6  14      134.16      230.43     74.88 o 
   4   6  14       92.02       10.85     78.38 o 
   5   6  14        0.04      -42.19     75.61 o 
   6   6  14        5.33      -26.38     82.70 o 
   7   6  14        1.37      -43.51    106.63 o 
   8   6  14       41.86       71.78    114.35 o 
   9   6  14        0.02       -3.32    122.60 o 
  10   6  14      141.79      234.00    153.89 o 
  11   6  14        8.01       92.71    148.91 o 
 -17   7  14        5.82      169.94    251.65 o 
 -16   7  14        0.17       20.77    325.79 o 
 -15   7  14        2.77      209.68    215.70 o 
 -14   7  14       58.59      119.96    150.71 o 
 -13   7  14      136.62       37.32    135.02 o 
 -12   7  14      145.30      -73.25    384.21 o 
 -11   7  14      471.62      553.81    147.55 o 
 -10   7  14      206.25      175.29    105.18 o 
  -9   7  14      119.13       93.08     93.43 o 
  -8   7  14      156.06       97.43    102.51 o 
  -7   7  14     1120.77     1014.09    160.33 o 
  -6   7  14     2199.92     2197.58    150.96 o 
  -5   7  14     1729.54     1955.02    145.71 o 
  -4   7  14       94.59       45.27     71.39 o 
  -3   7  14      277.82      293.76     79.48 o 
  -2   7  14     1483.47     1617.65    125.62 o 
  -1   7  14      123.12      175.19     83.29 o 
   0   7  14        7.08      -15.08     69.57 o 
   1   7  14     1835.55     1759.60    140.34 o 
   2   7  14        8.79        2.31     64.20 o 
   3   7  14      286.84      106.92     72.04 o 
   4   7  14       80.30       56.35     84.54 o 
   5   7  14      346.59      187.85     96.71 o 
   6   7  14       46.79       65.19     90.89 o 
   7   7  14       64.85      184.69    115.49 o 
   8   7  14        5.78       46.74    187.05 o 
   9   7  14       76.72      -16.24    120.82 o 
  10   7  14        0.06      -19.88    128.74 o 
  11   7  14       24.96       83.18    154.15 o 
 -16   8  14       15.65       22.47    269.62 o 
 -15   8  14        6.44      -98.07    328.04 o 
 -14   8  14       44.97       65.11    226.93 o 
 -13   8  14      164.09      360.08    182.19 o 
 -12   8  14        2.38      -81.26    131.68 o 
 -11   8  14      107.76      237.00    158.02 o 
 -10   8  14      338.47      428.53    118.72 o 
  -9   8  14     1256.18     1445.37    166.63 o 
  -8   8  14      142.55      261.82    111.43 o 
  -7   8  14     2919.21     2966.96    252.20 o 
  -6   8  14      842.13      624.12    219.37 o 
  -5   8  14     5255.35     5498.11    242.01 o 
  -4   8  14      180.68       54.27     76.40 o 
  -3   8  14     2068.87     2091.15    144.06 o 
  -2   8  14       34.30       80.83     79.80 o 
  -1   8  14      142.99      348.44     93.78 o 
   0   8  14      185.65      279.60     87.71 o 
   1   8  14        7.09       -7.13     72.96 o 
   2   8  14      890.11      747.37    116.95 o 
   3   8  14      109.04      190.41     89.32 o 
   4   8  14       18.30      -95.96     95.96 o 
   5   8  14      626.70      587.20    146.52 o 
   6   8  14       23.06      -41.54     98.07 o 
   7   8  14     1087.76     1084.67    182.59 o 
   8   8  14       79.57      180.68    132.23 o 
   9   8  14      858.43      783.22    177.53 o 
  10   8  14        1.37        0.64    134.93 o 
 -15   9  14      569.11      657.70    215.44 o 
 -14   9  14     1573.69     1779.66    276.38 o 
 -13   9  14     1015.33     1042.76    228.78 o 
 -12   9  14     1139.66     1273.64    238.31 o 
 -11   9  14     1758.02     1679.77    258.95 o 
 -10   9  14     1804.53     2215.19    235.73 o 
  -9   9  14      339.63      290.63    130.08 o 
  -8   9  14     1562.86     1402.33    192.84 o 
  -7   9  14      757.71      554.68    216.53 o 
  -6   9  14      134.00        3.77    113.92 o 
  -5   9  14      107.90      187.07    120.72 o 
  -4   9  14      687.44      635.09    103.68 o 
  -3   9  14     2504.98     2617.24    182.04 o 
  -2   9  14     1810.42     1906.62    164.60 o 
  -1   9  14     2640.35     3326.59    228.15 o 
   0   9  14     4195.91     3842.11    250.92 o 
   1   9  14      532.99      836.38    142.17 o 
   2   9  14     3635.34     3408.48    304.90 o 
   3   9  14     1431.79     1752.68    258.40 o 
   4   9  14      866.61     1356.41    190.36 o 
   5   9  14      508.14      351.00    238.20 o 
   6   9  14      313.51      512.59    144.40 o 
   7   9  14       82.76       27.57    122.58 o 
   8   9  14       42.68      -95.56    116.93 o 
   9   9  14        2.29      276.38    151.99 o 
 -15  10  14       90.49      -45.84    158.02 o 
 -14  10  14       19.89      309.69    187.45 o 
 -13  10  14      136.03      167.83    181.69 o 
 -12  10  14      410.90      262.96    179.78 o 
 -11  10  14      913.61      828.34    357.25 o 
 -10  10  14     2152.20     1881.10    229.15 o 
  -9  10  14        4.73      -31.29    117.71 o 
  -8  10  14     3852.55     4260.83    317.17 o 
  -7  10  14      120.25       38.55    111.33 o 
  -6  10  14     6919.51     6382.83    374.60 o 
  -5  10  14      258.43      158.41    121.54 o 
  -4  10  14     8938.82     8002.31    431.14 o 
  -3  10  14      394.94      416.09    126.73 o 
  -2  10  14     2702.08     2741.85    193.69 o 
  -1  10  14      129.99      132.18    124.21 o 
   0  10  14      226.40      444.65    107.78 o 
   1  10  14      342.33      213.45    102.65 o 
   2  10  14        0.96      -65.03     83.61 o 
   3  10  14      454.73      552.80    112.73 o 
   4  10  14      825.08     1149.83    258.57 o 
   5  10  14      195.01      162.35    128.89 o 
   6  10  14     1334.38     1568.92    217.79 o 
   7  10  14      122.97      223.16    154.28 o 
   8  10  14     1414.31     1558.43    297.42 o 
 -14  11  14      260.00      114.49    183.43 o 
 -13  11  14      101.67       74.04    173.77 o 
 -12  11  14      386.98      552.79    205.94 o 
 -11  11  14      664.61      573.90    198.36 o 
 -10  11  14      118.38      144.96    132.11 o 
  -9  11  14      936.19     1177.80    196.27 o 
  -8  11  14       42.78      -76.80    109.85 o 
  -7  11  14      351.52      334.84    220.82 o 
  -6  11  14       77.67      -62.66    339.27 o 
  -5  11  14        7.66      -20.82    136.88 o 
  -4  11  14      885.43      873.18    182.15 o 
  -3  11  14      253.12      135.85    131.09 o 
  -2  11  14     1792.14     1577.28    221.18 o 
  -1  11  14      976.38     1119.86    151.98 o 
   0  11  14     1461.89     1324.80    166.60 o 
   1  11  14      401.54      582.24    119.16 o 
   2  11  14      912.97      998.83    141.60 o 
   3  11  14      735.75      868.59    169.94 o 
   4  11  14     1636.50     1626.40    217.32 o 
   5  11  14      501.42      484.88    152.86 o 
   6  11  14      390.35      382.75    160.64 o 
   7  11  14      298.29      363.02    154.70 o 
   8  11  14      103.48      215.67    155.34 o 
 -13  12  14        1.04      146.92    184.58 o 
 -12  12  14      157.25     -157.63    157.63 o 
 -11  12  14      318.73       53.11    292.09 o 
 -10  12  14        7.67      153.00    143.36 o 
  -9  12  14       69.90      -45.07    138.78 o 
  -8  12  14        6.31      -26.87    294.34 o 
  -7  12  14      576.16      432.70    312.31 o 
  -6  12  14        3.20      -73.90    141.55 o 
  -5  12  14      137.09      219.24    157.07 o 
  -4  12  14      264.01      126.02    134.77 o 
  -3  12  14      813.21      857.00    180.24 o 
  -2  12  14       34.36      -29.17    107.67 o 
  -1  12  14       90.85      133.38    121.93 o 
   0  12  14      141.99      242.23    104.88 o 
   1  12  14      144.31      133.81    103.00 o 
   2  12  14       91.63       20.69     95.99 o 
   3  12  14       21.02       69.72    128.42 o 
   4  12  14       23.54      -36.37    121.93 o 
   5  12  14       29.87       52.85    129.47 o 
   6  12  14        5.18      145.18    147.24 o 
 -11  13  14       46.04     -168.73    168.73 o 
 -10  13  14      129.93      195.00    220.19 o 
  -9  13  14        1.30      297.32    174.68 o 
  -8  13  14       49.11     -140.09    140.09 o 
  -7  13  14        1.39      205.41    176.33 o 
  -6  13  14        8.02        6.25    142.47 o 
  -5  13  14       31.23      134.67    156.69 o 
  -4  13  14       23.85     -120.90    120.90 o 
  -3  13  14      100.73       23.46    137.74 o 
  -2  13  14       80.37     -126.91    126.91 o 
  -1  13  14      178.95      227.89    143.82 o 
   0  13  14       51.43      -87.73    113.51 o 
   1  13  14       61.96      126.44    113.84 o 
   2  13  14        3.44       48.16    113.48 o 
   3  13  14        4.78       -6.18    124.53 o 
   4  13  14        1.89      -35.71    133.11 o 
   5  13  14        8.70      220.32    145.58 o 
  -9  14  14       25.20       98.17    175.30 o 
  -8  14  14       12.03       92.55    199.97 o 
  -7  14  14        3.72     -167.51    238.17 o 
  -6  14  14      564.70      687.27    215.79 o 
  -5  14  14       43.04     -119.47    188.09 o 
  -4  14  14      105.85       -0.18    227.76 o 
  -3  14  14        0.02     -122.56    122.56 o 
  -2  14  14       40.02     -118.46    162.44 o 
  -1  14  14       47.77      225.17    128.05 o 
   0  14  14       15.65      -40.82    110.36 o 
   1  14  14        4.79      -11.23    161.96 o 
   2  14  14       22.75       -0.31    132.23 o 
   3  14  14        1.03       86.66    155.60 o 
  -7  15  14      132.29       49.04    182.19 o 
  -6  15  14      178.28      333.22    198.58 o 
  -5  15  14        1.37     -136.91    328.84 o 
  -4  15  14       78.37      -40.02    149.99 o 
  -3  15  14      261.21      261.45    172.29 o 
  -2  15  14      359.02      419.65    201.72 o 
  -1  15  14      327.65      447.72    151.99 o 
   0  15  14      129.37       39.83    132.37 o 
 -17   0  15      443.12      107.85    215.70 o 
 -15   0  15       32.49     -130.32    179.75 o 
 -13   0  15        3.32      -49.43    166.27 o 
 -11   0  15      598.35      503.29    238.17 o 
  -9   0  15       61.18       59.03    117.05 o 
  -7   0  15      200.63      217.21    131.15 o 
  -5   0  15      826.61      493.31    147.46 o 
  -3   0  15     9412.48     9171.90    408.91 o 
  -1   0  15     3503.40     3729.46    286.05 o 
   1   0  15      118.31       34.87    127.35 o 
   3   0  15      752.50      692.85    164.86 o 
   5   0  15      536.96      751.06    181.99 o 
   7   0  15      763.36      840.32    274.12 o 
   9   0  15      891.22     1020.07    301.08 o 
  11   0  15      878.23     1339.12    350.51 o 
 -18   1  15       12.07       83.11    172.63 o 
 -17   1  15      222.99      172.56    190.98 o 
 -16   1  15        2.72     -129.81    129.81 o 
 -15   1  15       74.74      163.86    235.92 o 
 -14   1  15      693.37      786.22    201.75 o 
 -13   1  15       82.69      163.15    134.79 o 
 -12   1  15      522.10     1116.57    301.08 o 
 -11   1  15       28.65     -107.90    107.90 o 
 -10   1  15      754.53      792.95    144.41 o 
  -9   1  15      131.13       47.12     93.40 o 
  -8   1  15      256.64      238.22    105.07 o 
  -7   1  15      472.29      447.56    134.26 o 
  -6   1  15     1025.60     1055.54    132.03 o 
  -5   1  15     1712.06     1479.75    150.32 o 
  -4   1  15      189.09       28.12     93.13 o 
  -3   1  15      513.36      511.16     84.64 o 
  -2   1  15      571.10      545.46     88.45 o 
  -1   1  15     1454.43     1381.85    120.10 o 
   0   1  15     1583.26     1649.44    138.43 o 
   1   1  15      509.62      478.13     89.25 o 
   2   1  15     1256.46     1254.55    135.36 o 
   3   1  15      611.01      516.38    120.91 o 
   4   1  15     1693.06     1922.91    240.52 o 
   5   1  15        8.62      -92.11     92.11 o 
   6   1  15      836.29      621.57    175.82 o 
   7   1  15       18.21      154.95    128.42 o 
   8   1  15      411.28      605.01    174.42 o 
   9   1  15      477.52      419.30    165.14 o 
  10   1  15       36.82      182.89    213.45 o 
  11   1  15      392.62      293.53    211.20 o 
 -18   2  15      478.56      672.24    207.96 o 
 -17   2  15     1423.92     1123.07    510.03 o 
 -16   2  15      117.45      290.05    168.05 o 
 -15   2  15     1939.43     1469.94    244.61 o 
 -14   2  15       31.14      137.51    141.30 o 
 -13   2  15     2343.04     2702.63    435.89 o 
 -12   2  15       75.90      -27.28    132.44 o 
 -11   2  15      907.33      830.83    192.06 o 
 -10   2  15      549.74      541.22    154.05 o 
  -9   2  15     2571.21     2800.90    232.51 o 
  -8   2  15      735.36      817.36    122.88 o 
  -7   2  15      441.71      361.98    104.93 o 
  -6   2  15      111.51       28.93     84.80 o 
  -5   2  15     2657.04     3068.72    153.47 o 
  -4   2  15      552.55      529.55     75.92 o 
  -3   2  15     3652.95     3750.19    162.36 o 
  -2   2  15      882.65      795.54     89.12 o 
  -1   2  15     9783.07     9933.20    248.61 o 
   0   2  15      254.13      182.88     66.23 o 
   1   2  15    14931.64    14461.44    367.15 o 
   2   2  15      764.93      552.19    109.75 o 
   3   2  15     2346.22     2232.73    208.77 o 
   4   2  15      481.09      582.07    134.71 o 
   5   2  15     1471.94     1460.48    224.53 o 
   6   2  15      531.07      506.46    312.31 o 
   7   2  15      612.63      636.24    175.30 o 
   8   2  15      208.49      204.54    136.02 o 
   9   2  15       13.27      -89.12    121.56 o 
  10   2  15      215.89      136.02    179.75 o 
  11   2  15      138.99       65.84    150.71 o 
 -18   3  15     1555.34     1794.01    289.17 o 
 -17   3  15      599.16      511.05    201.51 o 
 -16   3  15      705.24      840.58    294.34 o 
 -15   3  15        1.93     -131.15    131.15 o 
 -14   3  15       28.21      -88.98    125.21 o 
 -13   3  15      571.63      592.69    179.34 o 
 -12   3  15      885.54      667.49    181.69 o 
 -11   3  15     2681.84     1917.21    250.78 o 
 -10   3  15      554.13      511.94    133.60 o 
  -9   3  15     1862.24     2060.66    205.15 o 
  -8   3  15     4711.99     4309.05    254.90 o 
  -7   3  15     8674.36     8505.49    282.55 o 
  -6   3  15    20994.88    20446.16    467.95 o 
  -5   3  15    15713.34    16084.34    390.57 o 
  -4   3  15     9246.52     9393.71    272.61 o 
  -3   3  15     4778.17     5118.47    205.42 o 
  -2   3  15     4216.86     4512.87    228.40 o 
  -1   3  15     1038.88     1276.39    103.29 o 
   0   3  15     1850.88     2020.32    128.64 o 
   1   3  15      184.72      199.00     83.46 o 
   2   3  15        3.16      140.45     76.64 o 
   3   3  15     1188.15     1343.69    141.51 o 
   4   3  15     1081.14      850.08    153.03 o 
   5   3  15     1449.17     1347.33    235.92 o 
   6   3  15      940.18      902.28    189.04 o 
   7   3  15     1092.97     1278.83    260.63 o 
   8   3  15     1109.69     1167.52    216.81 o 
   9   3  15     1273.88     1328.36    226.78 o 
  10   3  15     1464.72     1380.94    241.24 o 
  11   3  15      622.76      650.04    256.14 o 
 -17   4  15      104.36      138.49    191.03 o 
 -16   4  15     1829.21     2050.51    377.47 o 
 -15   4  15      123.44       78.02    149.24 o 
 -14   4  15     2797.13     3120.58    469.59 o 
 -13   4  15        0.56     -104.04    125.48 o 
 -12   4  15     2689.57     2733.03    323.55 o 
 -11   4  15       11.84      -11.34    133.00 o 
 -10   4  15     4088.08     4134.79    285.18 o 
  -9   4  15       70.16      -54.28     84.26 o 
  -8   4  15     1218.68     1248.16    172.86 o 
  -7   4  15       42.51      100.64     90.48 o 
  -6   4  15      489.03      270.02     81.75 o 
  -5   4  15        1.41        5.21     71.01 o 
  -4   4  15     1987.95     1904.62    126.35 o 
  -3   4  15       29.54       74.40     75.80 o 
  -2   4  15    12566.14    12335.91    335.61 o 
  -1   4  15      125.03       56.13     72.28 o 
   0   4  15    14267.30    15028.24    380.27 o 
   1   4  15      335.26      165.57     75.98 o 
   2   4  15    11793.28    10190.96    303.70 o 
   3   4  15      753.75      644.55    115.56 o 
   4   4  15     2583.32     2897.47    241.26 o 
   5   4  15      339.08      427.72    134.57 o 
   6   4  15     1666.17     1728.39    204.93 o 
   7   4  15      223.08      310.30    153.89 o 
   8   4  15      240.78      315.14    159.88 o 
   9   4  15       44.19      -71.34    124.15 o 
  10   4  15       49.25       67.70    145.69 o 
  11   4  15       47.99       35.02    159.31 o 
 -17   5  15      202.07      163.51    175.30 o 
 -16   5  15      353.15      146.16    160.44 o 
 -15   5  15      102.40       76.54    146.06 o 
 -14   5  15      103.76      111.59    152.12 o 
 -13   5  15      689.58      703.58    201.51 o 
 -12   5  15      109.68       87.75    143.92 o 
 -11   5  15     1232.18     1123.35    242.66 o 
 -10   5  15      122.47       32.53    111.47 o 
  -9   5  15       52.53      -14.01     89.49 o 
  -8   5  15      509.06      393.55    128.43 o 
  -7   5  15     3677.40     3582.21    226.90 o 
  -6   5  15     5564.19     5315.74    219.36 o 
  -5   5  15     4495.02     4243.82    208.12 o 
  -4   5  15      678.93      832.73     97.92 o 
  -3   5  15       34.23      131.12     68.41 o 
  -2   5  15      785.59     1131.75    110.96 o 
  -1   5  15      199.60      191.05     80.53 o 
   0   5  15     2268.97     2221.30    174.98 o 
   1   5  15       14.52      104.23     73.80 o 
   2   5  15      568.16      552.04     98.62 o 
   3   5  15     2342.10     1937.36    277.37 o 
   4   5  15       37.16      -13.48     91.23 o 
   5   5  15      832.78      992.68    163.26 o 
   6   5  15      218.74       85.19    134.56 o 
   7   5  15      227.83      230.60    159.21 o 
   8   5  15      365.04      320.84    159.77 o 
   9   5  15      389.42      431.96    175.30 o 
  10   5  15      661.36      473.34    188.67 o 
 -17   6  15      142.31       64.40    222.44 o 
 -16   6  15      161.18      498.80    193.83 o 
 -15   6  15      101.97      -22.27    144.34 o 
 -14   6  15        1.65     -150.54    150.54 o 
 -13   6  15      283.63      498.26    183.43 o 
 -12   6  15       55.39       78.42    147.12 o 
 -11   6  15        0.87      243.77    222.44 o 
 -10   6  15      368.38      295.81    126.92 o 
  -9   6  15      217.09      102.86    100.88 o 
  -8   6  15      313.26      296.13    122.14 o 
  -7   6  15        7.82        0.02     98.81 o 
  -6   6  15      194.91       51.45     96.64 o 
  -5   6  15      636.61      738.52    106.23 o 
  -4   6  15     4588.03     4536.61    210.98 o 
  -3   6  15       28.07       10.84     63.91 o 
  -2   6  15     3486.51     3395.09    176.50 o 
  -1   6  15      753.93      638.78    103.95 o 
   0   6  15     1640.72     1936.51    151.75 o 
   1   6  15     3252.17     3182.68    202.78 o 
   2   6  15       58.99       56.46     77.62 o 
   3   6  15        1.69      -78.78     78.78 o 
   4   6  15      262.61      181.15    128.89 o 
   5   6  15      129.16      -30.06    104.62 o 
   6   6  15      633.92      545.87    147.36 o 
   7   6  15       14.64      -82.84    106.27 o 
   8   6  15      483.80      376.99    167.24 o 
   9   6  15       13.39       43.64    151.16 o 
  10   6  15      668.97      662.54    334.78 o 
 -16   7  15       21.29      -32.41    157.26 o 
 -15   7  15      179.29      216.02    175.30 o 
 -14   7  15       75.20       45.50    148.98 o 
 -13   7  15      320.57      290.94    183.43 o 
 -12   7  15      146.29      343.32    165.71 o 
 -11   7  15      319.37      344.84    163.43 o 
 -10   7  15      102.00       31.74    108.02 o 
  -9   7  15      131.37       36.73    104.02 o 
  -8   7  15       54.18        0.53    101.64 o 
  -7   7  15        0.68      -98.32     98.32 o 
  -6   7  15      167.95      109.03    108.55 o 
  -5   7  15      139.09      211.50     96.63 o 
  -4   7  15        0.87       27.50     73.55 o 
  -3   7  15        1.42       13.55     81.38 o 
  -2   7  15      525.36      526.64     98.10 o 
  -1   7  15     2664.36     2268.87    162.48 o 
   0   7  15      737.09      641.89    110.81 o 
   1   7  15     2217.57     2325.95    173.07 o 
   2   7  15      143.03      132.91     95.32 o 
   3   7  15     1922.07     2049.01    166.73 o 
   4   7  15      838.23      770.77    154.05 o 
   5   7  15      653.67      530.40    186.45 o 
   6   7  15      109.57       11.85    110.88 o 
   7   7  15      400.66      349.09    142.70 o 
   8   7  15       26.90       97.68    130.57 o 
   9   7  15       37.07       67.38    130.87 o 
  10   7  15       61.21       87.09    134.91 o 
 -16   8  15      619.26      559.46    226.41 o 
 -15   8  15       14.18     -238.17    238.17 o 
 -14   8  15      375.91      533.20    200.69 o 
 -13   8  15       70.13      166.27    164.99 o 
 -12   8  15      491.90      153.05    159.73 o 
 -11   8  15      874.47      983.24    206.25 o 
 -10   8  15       19.97      -86.68    105.42 o 
  -9   8  15      683.12      810.63    216.64 o 
  -8   8  15       53.32      -79.18    131.82 o 
  -7   8  15     1179.11     1414.73    222.24 o 
  -6   8  15       20.53      -95.34    104.08 o 
  -5   8  15      106.19       14.04    106.92 o 
  -4   8  15     1041.63     1051.89    120.30 o 
  -3   8  15     3749.03     3833.17    214.99 o 
  -2   8  15     3896.31     4134.04    223.15 o 
  -1   8  15      314.68      332.88    112.76 o 
   0   8  15     1768.37     1877.93    160.02 o 
   1   8  15       33.86      132.58     87.22 o 
   2   8  15     1182.33     1184.91    146.59 o 
   3   8  15      579.93      702.73    136.87 o 
   4   8  15      636.45      490.06    143.90 o 
   5   8  15      345.82      409.59    140.25 o 
   6   8  15      483.08      426.55    141.96 o 
   7   8  15      366.80      453.10    153.74 o 
   8   8  15      114.90       80.56    121.35 o 
   9   8  15      365.89      478.63    163.68 o 
 -15   9  15      237.78       95.46    330.29 o 
 -14   9  15      281.98      458.93    198.30 o 
 -13   9  15      105.83      389.45    224.68 o 
 -12   9  15      631.66      740.90    215.56 o 
 -11   9  15        4.98       83.28    169.51 o 
 -10   9  15     1037.77     1128.66    186.78 o 
  -9   9  15      807.14     1079.32    190.10 o 
  -8   9  15     1798.37     1826.43    225.25 o 
  -7   9  15     2533.86     2477.38    336.08 o 
  -6   9  15     2636.54     3083.38    266.71 o 
  -5   9  15     5528.01     5286.17    376.38 o 
  -4   9  15     1309.35     1610.92    334.18 o 
  -3   9  15     3350.37     3653.52    229.19 o 
  -2   9  15      388.73      400.21    103.27 o 
  -1   9  15     2344.19     2412.17    184.02 o 
   0   9  15       71.56      145.45    108.01 o 
   1   9  15      333.12      226.80    108.64 o 
   2   9  15      389.13      503.35    113.11 o 
   3   9  15       89.98      309.94    131.45 o 
   4   9  15      947.73      881.97    206.20 o 
   5   9  15      129.55      241.89    152.34 o 
   6   9  15      792.75     1083.17    191.40 o 
   7   9  15      211.29      354.83    145.43 o 
   8   9  15      477.22      355.38    167.26 o 
 -14  10  15       80.83      -71.28    188.74 o 
 -13  10  15     2116.31     2234.90    325.02 o 
 -12  10  15       22.13     -152.79    152.79 o 
 -11  10  15     1646.31     1277.18    570.70 o 
 -10  10  15       92.27      381.56    149.15 o 
  -9  10  15     1656.79     1712.12    216.51 o 
  -8  10  15      702.16      705.80    165.02 o 
  -7  10  15     1076.23      889.32    185.46 o 
  -6  10  15       25.06     -114.26    114.26 o 
  -5  10  15       89.20      -17.78    145.75 o 
  -4  10  15      452.05      663.55    219.61 o 
  -3  10  15     1411.67      937.75    178.27 o 
  -2  10  15      560.67      639.29    118.92 o 
  -1  10  15     3477.53     3531.36    342.94 o 
   0  10  15       48.78       -9.66     94.09 o 
   1  10  15     4166.56     4135.91    343.11 o 
   2  10  15       19.62       88.57     86.43 o 
   3  10  15     1656.24     1749.72    308.88 o 
   4  10  15      120.72      133.58    116.03 o 
   5  10  15     1077.17      760.59    176.77 o 
   6  10  15        8.98       12.20    181.42 o 
   7  10  15      532.42      439.18    166.96 o 
 -13  11  15        2.84        4.32    163.43 o 
 -12  11  15      313.15      -12.10    176.33 o 
 -11  11  15       49.13      -96.74    170.76 o 
 -10  11  15       38.30       24.53    132.96 o 
  -9  11  15       54.91      -82.24    108.51 o 
  -8  11  15      296.94      452.18    154.89 o 
  -7  11  15      574.49      507.79    190.57 o 
  -6  11  15     2290.83     2088.64    310.06 o 
  -5  11  15      552.69      451.80    174.62 o 
  -4  11  15     1338.46     1351.39    203.08 o 
  -3  11  15      508.96      287.63    145.27 o 
  -2  11  15      135.12      195.47    127.84 o 
  -1  11  15      203.84      140.74    159.56 o 
   0  11  15       48.43       50.38    103.09 o 
   1  11  15      326.99      503.67    120.51 o 
   2  11  15       60.11       36.05     94.37 o 
   3  11  15        7.74      -78.43    120.99 o 
   4  11  15       80.98       10.31    123.40 o 
   5  11  15      202.99      119.49    137.07 o 
   6  11  15       64.95      307.37    155.62 o 
 -12  12  15      198.09      114.77    361.74 o 
 -11  12  15        6.09     -131.02    168.31 o 
 -10  12  15      405.13      389.69    161.36 o 
  -9  12  15        9.99      -32.28    154.82 o 
  -8  12  15      253.17      395.81    193.52 o 
  -7  12  15       51.89      -32.71    147.12 o 
  -6  12  15        2.01       28.94    170.76 o 
  -5  12  15      668.12      317.41    151.64 o 
  -4  12  15       12.27       82.04    136.56 o 
  -3  12  15      263.88       12.55    128.88 o 
  -2  12  15       35.46     -104.98    104.98 o 
  -1  12  15      560.94      568.07    174.32 o 
   0  12  15      304.85      139.28    123.88 o 
   1  12  15       31.42      -57.96    117.33 o 
   2  12  15      431.12      297.71    112.14 o 
   3  12  15        0.58      -67.39    116.24 o 
   4  12  15       29.20     -122.87    122.93 o 
   5  12  15      137.37      111.95    141.82 o 
 -10  13  15       17.75      -70.09    168.20 o 
  -9  13  15        0.76      -11.12    177.06 o 
  -8  13  15       16.11      -26.69    158.78 o 
  -7  13  15      299.46      121.79    169.98 o 
  -6  13  15       91.20       -6.74    171.59 o 
  -5  13  15      705.91      371.48    169.41 o 
  -4  13  15       13.24     -123.86    123.86 o 
  -3  13  15       20.97      182.13    142.10 o 
  -2  13  15      299.20      205.36    131.06 o 
  -1  13  15       22.64      320.80    146.79 o 
   0  13  15      675.81      720.95    153.32 o 
   1  13  15        2.32        4.98    111.75 o 
   2  13  15     1079.88      847.27    191.57 o 
   3  13  15      299.26      399.64    182.11 o 
  -8  14  15      127.36       15.85    173.98 o 
  -7  14  15        8.21     -150.05    150.05 o 
  -6  14  15      247.26      275.56    196.93 o 
  -5  14  15        7.75     -174.49    174.49 o 
  -4  14  15      430.52      424.08    173.14 o 
  -3  14  15      473.59      623.02    205.86 o 
  -2  14  15      364.12      317.73    154.18 o 
  -1  14  15      269.61      425.32    145.94 o 
   0  14  15       27.92      -15.30    119.59 o 
   1  14  15       15.67       15.83    131.78 o 
 -16   0  16      414.85      521.27    283.10 o 
 -14   0  16     2033.62     1891.84    390.95 o 
 -12   0  16     2616.79     2646.78    426.90 o 
 -10   0  16     2245.51     2255.83    386.46 o 
  -8   0  16      281.57      -22.22    112.50 o 
  -6   0  16      141.86      192.59    134.79 o 
  -4   0  16      456.69      445.27    133.55 o 
  -2   0  16     2620.09     2718.62    255.28 o 
   0   0  16    12026.37    12444.83    428.27 o 
   2   0  16    11060.35    11724.01    524.26 o 
   4   0  16     3323.20     2777.48    489.81 o 
   6   0  16     1598.85      777.41    278.61 o 
   8   0  16       35.43      -94.37    179.75 o 
  10   0  16        0.23     -139.30    202.22 o 
 -17   1  16     1867.94     2046.80    303.14 o 
 -16   1  16      200.64      -57.56    148.29 o 
 -15   1  16      580.67      687.98    192.58 o 
 -14   1  16       26.50      -34.45    148.29 o 
 -13   1  16        1.37      -23.93    136.19 o 
 -12   1  16      572.81      698.30    191.75 o 
 -11   1  16     1251.85     1434.50    361.74 o 
 -10   1  16      568.06      651.43    182.69 o 
  -9   1  16     1606.96     1586.98    221.38 o 
  -8   1  16     1219.81     1221.56    182.70 o 
  -7   1  16     4658.17     4599.44    257.17 o 
  -6   1  16     4333.73     3975.97    238.83 o 
  -5   1  16     6844.71     6423.25    235.43 o 
  -4   1  16     1372.91     1285.19    121.78 o 
  -3   1  16     6045.40     6055.20    234.53 o 
  -2   1  16      436.87      271.79     80.47 o 
  -1   1  16     4808.79     4995.22    476.60 o 
   0   1  16      449.19      440.57     91.33 o 
   1   1  16     2149.87     2243.10    176.71 o 
   2   1  16       75.01      121.56    105.95 o 
   3   1  16     1084.97      791.06    222.39 o 
   4   1  16     1306.71     1265.08    174.37 o 
   5   1  16     1300.32     1328.02    225.18 o 
   6   1  16      761.09      820.29    201.75 o 
   7   1  16      504.14      454.03    173.98 o 
   8   1  16      902.36      734.72    197.01 o 
   9   1  16      950.15     1091.00    343.77 o 
  10   1  16     1086.11     1240.48    249.30 o 
 -17   2  16      509.67      542.60    211.76 o 
 -16   2  16      131.75       60.22    157.04 o 
 -15   2  16     1853.98     1900.05    273.05 o 
 -14   2  16      164.16      329.06    168.05 o 
 -13   2  16     3720.57     3797.17    521.27 o 
 -12   2  16      719.73     1036.71    217.23 o 
 -11   2  16     2197.71     2679.69    300.16 o
[truncated: 69,253 more chars]
